# Supplementary material for: Prevalence and associated factors of active trachoma among 1–9 years of age children in Andabet district, northwest Ethiopia, 2023: A multi-level mixed-effect analysis
Source: PLoS Negl Trop Dis. 2023 Aug 17;17(8):e0011573. doi: 10.1371/journal.pntd.0011573 (PMC10464999; doi:10.1371/journal.pntd.0011573)
Supplement: S1 Data — (XLSX) [file pntd.0011573.s001.xlsx]

## Sheet: Sheet1
id	name_kebele	oooo	resi	reli	ms	el	ed	occupation_of_mother	no_children_under_9	age_child	uio	towel	use	okl	hand	tyu	util	td	latrine	utilization	defecation	fert	garbage	animals	dwelling	source_of_water	time	vol	frt	av1	h2	V855	V906	V1070	V108	kop	op98	ar98	u89	m9	o998	f6	o76	ku7	po9	ko70	type	c6	hu7
194	aruta	2	0	1	1	1	read and write only	farmer	for greater than 2	above 2	1	0	0	1	1	1	1	1	1	4	1	1	0	yes	together with humans	river	>30 minutes	1	0	1	2		No	1	yes	No	1	2	0	1	1	0	1	0	0	1	covered pit latrine	1	0
517	zeboye	3	0	2	0	5	college and above	government employed	1 0r 2	above 2	1	0	1	1	1	1	1	1	1	4	1	1	0	yes	together with humans	river	>30 minutes	1	0	1	2		No	1	yes	yes	1	2	0	0	0	0	1	1	1	1	covered pit latrine	1	0
380	andabet	3	1	2	1	1	read and write only	housewife	1 0r 2	above 2	1	1	0	1	1	1	1	1	1	4	0	1	0	No	in the separate place	household tap	less than or equal to30 minute	1	1	1	2		No	1	yes	yes	1	2	0	1	1	1	1	0	0	1	uncovered pit latrine	0	0
292	jara	2	1	1	1	2	primary	merchant	1 0r 2	above 2	1	0	1	1	1	1	1	1	1	4	1	1	1	No	in the separate place	household tap	less than or equal to30 minute	1	0	1	2		No	1	yes	No	2	2	0	1	1	1	1	1	0	1	covered pit latrine	1	0
505	zeboye	2	0	1	1	4	seconday	farmer	for greater than 2	above 2	1	0	1	1	1	1	1	1	1	4	1	1	0	yes	together with humans	river	>30 minutes	1	0	1	2		No	1	yes	yes	2	2	0	0	0	0	0	0	0	1	covered pit latrine	1	0
300	jara	3	1	1	1	1	primary	merchant	1 0r 2	above 2	2	0	1	1	1	1	1	1	1	4	1	1	1	No	in the separate place	household tap	less than or equal to30 minute	0	0	2			No	1	yes	No	1	2	0	1	1	1	1	1	1	1	covered pit latrine	1	0
276	jara	2	1	2	1	3	primary	merchant	1 0r 2	above 2	1	0	1	1	1	1	1	1	1	4	1	1	1	No	in the separate place	household tap	>30 minutes	0	2	1	2		No	1	yes	No	2	2	0	1	1	1	1	1	0	1	covered pit latrine	1	0
486	gono	2	0	1	1	1	can not read and write	farmer	1 0r 2	above 2	1	1	1	1	1	1	1	0	1	4	0	1	0	yes	together with humans	river	>30 minutes	1	0	2			No	1	yes	yes	2	2	0	1	1	1	1	1	0	1	covered pit latrine	1	0
386	andabet	2	0	1	0	1	primary	housewife	for greater than 2	1 or 2	2	1	1	1	1	1	1	0	1	4	1	1	0	No	in the separate place	household tap	less than or equal to30 minute	1	2	1	2	2	No	1	yes	yes	2	2	0	1	1	1	1	1	1	1	covered pit latrine	1	0
470	gono	2	0	1	1	1	can not read and write	housewife	1 0r 2	above 2	2	1	1	1	1	1	1	0	1	4	1	1	0	yes	together with humans	river	>30 minutes	1	0	1	2		No	1	yes	yes	2	2	0	1	1	1	1	1	0	1	covered pit latrine	1	0
310	jara	2	1	2	1	3	primary	merchant	1 0r 2	above 2	1	0	0	1	1	1	1	1	1	4	1	1	1	No	in the separate place	household tap	less than or equal to30 minute	0	0	1	2		No	1	yes	No	1	2	0	1	1	1	1	0	0	1	covered pit latrine	1	0
16	andabet	1	1	1	1	3	can not read and write	housewife	1 0r 2	above 2	2	0	1	1	1	1	1	0	1	4	1	1	1	No	in the separate place	household tap	less than or equal to30 minute	1	2	1	2	2	No	1	yes	yes	2	2	1	1	1	1	1	1	1	1	covered pit latrine	1	0
152	gono	2	0	1	1	2	read and write only	farmer	1 0r 2	above 2	1	0	1	1	1	1	1	0	1	4	0	1	1	yes	together with humans	river	>30 minutes	1	0	1	2		No	1	yes	No	2	2	0	1	1	1	1	0	0	1	covered pit latrine	1	0
163	aruta	2	0	1	1	1	primary	farmer	1 0r 2	above 2	2	0	0	1	1	1	1	1	1	4	0	1	0	yes	together with humans	river	>30 minutes	0	0	1	2		No	1	yes	No	1	2	0	1	1	0	1	0	0	1	uncovered pit latrine	1	0
281	jara	1	1	1	1	3	primary	merchant	1 0r 2	above 2	1	0	1	1	1	1	1	1	1	4	1	1	1	No	in the separate place	household tap	less than or equal to30 minute	1	0	1	2		No	1	yes	No	1	2	0	1	1	1	1	0	0	1	covered pit latrine	1	0
349	andabet	2	1	1	1	2	read and write only	housewife	for greater than 2	above 2	1	0	1	1	1	1	1	1	1	4	1	1	1	yes	in the separate place	household tap	less than or equal to30 minute	1	0	1	2		No	1	yes	yes	1	2	0	1	1	1	1	1	1	1	covered pit latrine	1	0
482	gono	2	0	1	1	2	can not read and write	farmer	1 0r 2	above 2	1	1	1	1	1	1	1	0	0	0	1	0	1	yes	together with humans	river	>30 minutes	1	0	2			No	1	yes	yes	2	2	0	1	1	1	1	1	1	0		0	0
593	jara	3	1	1	0	2	primary	daily laborer	1 0r 2	above 2	2	0	1	1	1	1	1	1	1	4	1	1	1	No	in the separate place	household tap	less than or equal to30 minute	1	0	1	2		No	1	yes	No	1	2	0	1	1	1	0	0	0	1	covered pit latrine	1	0
352	andabet	2	1	1	1	1	college and above	government employed	1 0r 2	above 2	1	1	1	1	1	1	1	0	1	4	1	1	1	No	in the separate place	household tap	less than or equal to30 minute	1	2	1	1		No	1	yes	yes	2	2	0	1	1	1	1	1	1	1	covered pit latrine	1	0
10	andabet	3	1	1	1	1	read and write only	housewife	1 0r 2	above 2	2	0	1	1	1	0	1	1	1	4	1	1	1	No	in the separate place	household tap	less than or equal to30 minute	1	2	1	2	2	No	2	yes	No	1	2	0	1	1	1	1	1	1	1	covered pit latrine	1	1
166	aruta	1	0	1	1	3	can not read and write	farmer	1 0r 2	above 2	2	0	1	1	1	1	1	1	0	0	0	0	0	yes	together with humans	river	>30 minutes	1	0	2			No	1	yes	No	2	2	0	1	1	0	1	0	0	0		0	0
581	jara	3	1	1	0	5	college and above	government employed	for greater than 2	above 2	2	0	1	1	1	1	1	1	1	4	1	1	0	No	in the separate place	household tap	less than or equal to30 minute	1	0	1	2		No	1	yes	No	2	2	0	1	1	1	1	1	0	1	covered pit latrine	1	0
356	andabet	3	1	1	0	2	read and write only	daily laborer	1 0r 2	above 2	1	1	0	1	1	1	1	1	1	4	1	1	1	No	in the separate place	river	less than or equal to30 minute	1	2	1	2	2	No	1	yes	yes	2	2	0	1	1	1	0	0	0	1	covered pit latrine	1	0
50	andabet	2	1	1	1	3	primary	housewife	1 0r 2	above 2	2	0	0	1	1	0	0	0	1	4	0	1	0	No	in the separate place	household tap	less than or equal to30 minute	1	2	1	2	2	yes	2	yes	No	2	2	0	1	1	1	1	0	1	1	covered pit latrine	0	0
389	andabet	2	1	1	1	3	primary	housewife	1 0r 2	above 2	2	1	1	1	1	1	1	1	1	4	1	1	1	No	in the separate place	household tap	less than or equal to30 minute	1	2	1	2	2	No	1	yes	yes	2	2	0	1	1	1	1	1	1	1	covered pit latrine	1	0
13	andabet	2	1	1	1	2	read and write only	housewife	1 0r 2	above 2	1	0	1	1	1	1	1	1	1	4	1	1	1	yes	in the separate place	household tap	less than or equal to30 minute	1	2	1	2	2	No	1	yes	No	1	2	0	1	1	1	1	0	1	1	uncovered pit latrine	1	0
405	andabet	2	1	2	1	5	college and above	government employed	1 0r 2	above 2	1	1	1	1	1	1	1	1	1	4	1	1	1	No	in the separate place	household tap	less than or equal to30 minute	1	0	1	2		No	1	yes	yes	2	2	0	1	1	1	1	1	1	1	covered pit latrine	1	0
343	andabet	2	1	1	1	2	read and write only	farmer	1 0r 2	1 or 2	1	1	1	1	1	1	1	1	1	4	1	1	1	yes	in the separate place	household tap	less than or equal to30 minute	1	1	1	2	1	No	1	yes	yes	2	2	0	1	1	1	1	1	1	1	covered pit latrine	1	0
387	andabet	2	1	1	0	1	read and write only	daily laborer	1 0r 2	above 2	2	0	0	1	1	1	1	0	1	4	1	1	0	No	in the separate place	household tap	less than or equal to30 minute	1	2	1	2	2	No	1	yes	yes	2	2	0	1	1	1	0	1	1	1	covered pit latrine	1	0
361	andabet	2	1	1	1	1	read and write only	daily laborer	1 0r 2	above 2	2	1	0	1	1	1	1	1	1	4	1	1	0	No	in the separate place	household tap	less than or equal to30 minute	1	0	1	2	2	yes	1	yes	yes	2	2	0	1	1	1	0	0	0	1	covered pit latrine	1	0
565	jara	3	1	1	0	2	seconday	housewife	for greater than 2	1 or 2	2	0	1	1	1	1	1	1	1	4	1	1	1	No	in the separate place	household tap	less than or equal to30 minute	1	2	1	2		No	1	yes	No	2	2	0	1	1	1	1	1	0	1	covered pit latrine	1	0
320	jara	3	1	2	1	3	seconday	merchant	1 0r 2	above 2	1	0	1	1	1	1	1	1	1	4	1	1	1	No	in the separate place	household tap	less than or equal to30 minute	1	0	1	2		No	1	yes	No	1	2	0	1	1	1	1	1	0	1	covered pit latrine	1	0
120	gono	2	0	1	1	1	read and write only	farmer	1 0r 2	1 or 2	2	1	1	1	1	1	1	1	1	4	0	1	1	yes	in the separate place	river	>30 minutes	0	0	1	2	1	No	1	yes	yes	1	2	1	1	1	1	1	0	1	1	covered pit latrine	1	0
270	jara	1	1	1	1	4	primary	merchant	1 0r 2	1 or 2	1	0	1	1	1	1	1	1	1	4	1	1	1	No	in the separate place	household tap	less than or equal to30 minute	1	0	1	2		No	1	yes	No	2	2	0	1	1	1	1	1	1	1	covered pit latrine	1	0
553	jara	3	0	1	0	3	seconday	daily laborer	1 0r 2	above 2	1	0	1	1	1	1	1	1	1	4	1	1	1	No	in the separate place	household tap	less than or equal to30 minute	1	0	1	2		No	1	yes	No	2	2	0	1	1	1	1	1	0	1	covered pit latrine	1	0
32	andabet	1	1	1	1	1	seconday	merchant	1 0r 2	above 2	2	0	0	1	1	1	1	1	1	4	1	1	0	No	in the separate place	household tap	less than or equal to30 minute	1	2	1	2	1	No	1	yes	yes	2	2	0	1	1	1	1	1	1	1	uncovered pit latrine	1	0
457	gono	3	0	1	0	1	read and write only	housewife	for greater than 2	1 or 2	2	1	0	1	1	1	1	1	1	4	1	1	0	yes	together with humans	river	>30 minutes	1	0	1	2		No	1	yes	yes	2	2	0	1	1	1	1	0	0	1	covered pit latrine	1	0
261	jara	1	0	2	1	1	college and above	government employed	1 0r 2	1 or 2	2	0	1	1	1	1	1	1	1	4	1	1	1	No	in the separate place	household tap	less than or equal to30 minute	1	0	1	2		No	1	yes	No	1	2	0	1	1	1	1	1	0	1	covered pit latrine	1	0
548	jara	2	1	1	0	3	seconday	daily laborer	1 0r 2	above 2	2	0	1	1	1	1	1	1	1	4	1	1	1	No	in the separate place	household tap	less than or equal to30 minute	1	0	1	2		No	1	yes	No	1	2	0	1	1	1	1	1	1	1	covered pit latrine	1	0
160	aruta	3	0	1	1	1	can not read and write	farmer	1 0r 2	above 2	1	0	0	1	1	1	1	1	0	0	0	0	0	yes	together with humans	river	>30 minutes	1	0	2			No	1	yes	No	1	2	0	1	0	0	0	1	1	0		0	0
351	andabet	1	1	1	1	5	college and above	government employed	1 0r 2	above 2	2	1	1	1	1	1	1	0	1	4	1	0	1	No	in the separate place	household tap	less than or equal to30 minute	1	2	1	2	2	No	1	yes	yes	2	2	0	1	1	1	1	1	1	1	covered pit latrine	1	0
322	jara	2	1	2	1	4	primary	merchant	1 0r 2	above 2	2	0	1	1	1	1	1	1	1	4	1	1	1	No	in the separate place	household tap	less than or equal to30 minute	0	0	1	2		No	1	yes	No	2	2	0	1	1	1	1	1	1	1	covered pit latrine	1	0
487	gono	2	0	1	1	1	can not read and write	farmer	1 0r 2	above 2	1	1	0	1	1	1	1	0	0	0	1	0	0	yes	together with humans	river	>30 minutes	1	0	2			No	1	yes	yes	2	2	0	1	1	1	1	1	1	0		0	0
381	andabet	2	1	2	0	3	read and write only	housewife	for greater than 2	above 2	1	1	0	1	0	1	1	1	1	4	1	1	0	No	in the separate place	household tap	less than or equal to30 minute	1	2	1	2	2	No	1	yes	yes	1	2	0	1	1	1	1	0	1	1	covered pit latrine	1	0
27	andabet	2	1	1	1	3	primary	housewife	1 0r 2	above 2	2	1	1	1	1	1	1	1	1	4	1	1	1	No	in the separate place	river	less than or equal to30 minute	0	2	1	2	2	No	1	yes	No	2	2	0	1	1	1	1	0	1	1	uncovered pit latrine	1	0
214	melat	2	0	1	1	1	college and above	farmer	1 0r 2	above 2	1	0	1	1	1	1	1	0	1	4	1	1	0	No	in the separate place	river	>30 minutes	1	0	1	2		No	1	yes	No	2	2	0	1	1	1	0	0	0	1	covered pit latrine	1	0
335	jara	2	1	1	1	1	college and above	government employed	1 0r 2	above 2	1	0	1	1	1	1	1	1	1	4	1	1	1	No	in the separate place	household tap	less than or equal to30 minute	0	0	1	2		No	1	yes	No	2	2	0	1	1	1	0	0	0	1	covered pit latrine	0	0
312	jara	2	1	1	1	4	primary	merchant	1 0r 2	above 2	2	0	1	1	1	1	1	1	1	4	1	1	1	No	in the separate place	household tap	less than or equal to30 minute	1	0	1	2		No	1	yes	No	2	2	1	1	1	1	1	1	1	1	covered pit latrine	1	0
518	zeboye	3	0	2	1	2	can not read and write	housewife	for greater than 2	above 2	1	0	1	1	1	1	1	1	1	4	1	1	0	yes	together with humans	river	>30 minutes	0	0	1	2		No	1	yes	yes	1	2	0	0	0	0	1	1	1	1	covered pit latrine	1	0
584	jara	3	1	1	0	3	primary	merchant	1 0r 2	above 2	1	0	1	1	1	1	1	1	1	4	0	1	0	No	in the separate place	household tap	less than or equal to30 minute	1	0	1	2		No	1	yes	No	1	2	0	1	1	0	1	1	0	1	covered pit latrine	1	0
359	andabet	1	1	1	1	5	college and above	government employed	1 0r 2	above 2	1	1	1	1	1	1	1	0	1	4	1	1	1	No	in the separate place	household tap	less than or equal to30 minute	1	0	1	2	2	yes	1	yes	yes	1	2	1	1	1	1	1	1	1	1	covered pit latrine	1	0
589	jara	3	1	1	0	3	primary	daily laborer	for greater than 2	above 2	2	0	1	1	1	1	1	1	1	4	1	1	1	yes	together with humans	river	less than or equal to30 minute	1	0	1	2		No	1	yes	No	1	2	0	1	1	1	1	1	0	1	uncovered pit latrine	1	0
521	zeboye	1	0	1	0	5	seconday	housewife	1 0r 2	above 2	2	0	1	1	1	1	1	1	0	0	1	0	0	yes	together with humans	river	>30 minutes	1	0	1	2		No	1	yes	yes	2	2	0	0	0	0	0	0	1	0		0	0
414	andabet	3	1	1	1	2	read and write only	housewife	1 0r 2	above 2	1	1	1	1	1	1	1	1	1	4	1	1	0	No	in the separate place	household tap	less than or equal to30 minute	1	0	1	2		yes	1	yes	yes	2	2	1	1	1	1	1	1	1	1	covered pit latrine	1	0
121	gono	3	0	1	1	1	read and write only	farmer	1 0r 2	1 or 2	1	1	1	1	1	1	1	1	1	4	0	1	1	yes	in the separate place	river	>30 minutes	0	0	1	2	1	No	1	yes	yes	1	2	1	1	1	1	0	0	1	1	covered pit latrine	0	0
578	jara	2	1	1	0	4	college and above	merchant	1 0r 2	above 2	1	0	1	1	1	1	1	1	1	4	1	1	1	No	in the separate place	household tap	less than or equal to30 minute	1	0	1	2		No	1	yes	No	2	2	0	1	1	1	1	1	1	1	covered pit latrine	1	0
461	gono	2	0	1	0	3	can not read and write	housewife	1 0r 2	1 or 2	2	1	1	1	1	1	1	0	1	4	1	1	0	yes	together with humans	river	>30 minutes	1	0	1	2		No	1	yes	yes	2	2	0	1	1	1	1	1	1	1	covered pit latrine	1	0
582	jara	3	1	1	0	3	seconday	daily laborer	for greater than 2	above 2	2	0	1	1	1	1	1	1	1	4	0	1	0	No	in the separate place	household tap	less than or equal to30 minute	1	0	1	2		No	1	yes	No	1	2	0	1	1	0	1	1	0	1	covered pit latrine	1	1
514	zeboye	2	0	1	1	4	seconday	farmer	for greater than 2	above 2	2	0	1	1	1	1	1	1	1	4	1	1	0	yes	together with humans	river	>30 minutes	1	0	1	2		No	1	yes	yes	1	2	0	0	0	0	1	1	1	1	covered pit latrine	1	0
287	jara	3	1	1	1	2	primary	housewife	1 0r 2	above 2	1	0	1	1	1	1	1	1	1	4	1	1	1	No	in the separate place	household tap	less than or equal to30 minute	1	0	1	2		No	1	yes	No	2	2	0	1	1	1	1	1	1	1	uncovered pit latrine	1	0
394	andabet	2	1	1	1	3	college and above	housewife	1 0r 2	above 2	2	1	1	1	1	1	1	0	1	4	1	1	0	No	in the separate place	household tap	less than or equal to30 minute	1	2	1	1		No	1	yes	yes	2	2	0	1	1	1	1	1	1	1	covered pit latrine	1	0
140	gono	3	0	1	1	1	can not read and write	farmer	1 0r 2	above 2	1	0	0	1	1	1	1	1	1	4	1	1	1	yes	in the separate place	river	>30 minutes	1	0	1	2		No	1	No	No	2	2	0	1	1	1	1	1	1	1	covered pit latrine	1	0
339	andabet	3	1	1	1	3	primary	housewife	1 0r 2	1 or 2	1	0	1	1	1	1	1	0	1	4	1	1	1	No	in the separate place	river	less than or equal to30 minute	1	0	1	2		No	1	yes	yes	1	2	1	1	1	1	1	1	1	1	covered pit latrine	1	0
304	jara	2	1	1	1	3	seconday	farmer	1 0r 2	1 or 2	1	0	1	1	1	1	1	1	1	4	1	1	1	No	in the separate place	household tap	less than or equal to30 minute	0	0	1	2		No	1	yes	No	2	2	0	1	1	1	1	1	1	1	covered pit latrine	1	0
112	gono	3	0	2	0	2	can not read and write	farmer	1 0r 2	1 or 2	1	1	1	1	1	0	1	1	1	4	1	1	0	yes	in the separate place	river	>30 minutes	1	0	1	2		No	1	yes	yes	1	2	1	1	1	1	1	1	0	1	covered pit latrine	1	0
385	andabet	2	1	1	0	1	read and write only	daily laborer	1 0r 2	1 or 2	2	1	1	1	1	0	1	0	1	4	1	1	0	No	in the separate place	household tap	less than or equal to30 minute	1	2	1	2	2	No	1	yes	yes	2	2	0	1	1	1	1	1	1	1	covered pit latrine	1	0
79	zeboye	1	0	1	1	4	read and write only	farmer	1 0r 2	above 2	1	0	1	1	1	1	1	1	1	4	1	1	0	No	in the separate place	river	>30 minutes	0	0	1	2		No	1	yes	yes	2	2	0	1	1	1	1	0	1	1	uncovered pit latrine	0	0
369	andabet	2	1	1	1	2	college and above	daily laborer	for greater than 2	above 2	1	1	1	1	1	1	1	0	1	4	1	1	0	No	in the separate place	household tap	less than or equal to30 minute	1	0	1	2	2	yes	1	yes	yes	2	2	1	1	1	1	1	1	1	1	covered pit latrine	0	0
12	andabet	2	1	1	1	1	primary	housewife	1 0r 2	1 or 2	1	1	1	1	1	1	1	0	1	4	1	1	0	yes	in the separate place	household tap	less than or equal to30 minute	1	2	1	2	2	No	1	yes	yes	1	2	0	1	1	1	1	1	1	1	uncovered pit latrine	1	0
303	jara	3	1	2	0	3	seconday	housewife	for greater than 2	above 2	2	0	1	1	1	1	1	1	1	4	1	1	1	No	in the separate place	household tap	less than or equal to30 minute	1	0	1	2		No	1	yes	No	2	2	0	1	1	0	1	1	1	1	covered pit latrine	1	0
563	jara	2	1	1	0	2	primary	housewife	1 0r 2	above 2	1	0	1	1	1	1	1	1	1	4	1	1	1	No	in the separate place	river	less than or equal to30 minute	1	0	1	2		No	1	yes	No	2	2	1	1	1	1	1	1	0	1	covered pit latrine	1	0
137	gono	3	0	1	1	2	read and write only	farmer	1 0r 2	above 2	2	0	1	1	1	1	1	1	1	4	1	1	1	yes	together with humans	river	>30 minutes	1	0	1	2		No	1	yes	No	2	2	0	1	1	1	1	0	1	1	uncovered pit latrine	0	0
412	andabet	2	1	1	1	1	read and write only	housewife	1 0r 2	above 2	2	1	1	1	1	1	1	1	1	4	1	1	1	yes	in the separate place	household tap	less than or equal to30 minute	1	0	1	2		No	1	yes	yes	1	2	0	1	1	1	1	1	1	1	covered pit latrine	1	0
419	andabet	2	1	1	0	1	can not read and write	farmer	for greater than 2	above 2	2	1	0	1	1	0	0	1	1	4	0	1	0	yes	together with humans	household tap	less than or equal to30 minute	1	0	1	2		No	1	yes	yes	1	2	1	1	1	1	1	1	1	1	covered pit latrine	1	0
467	gono	2	0	1	0	2	read and write only	housewife	1 0r 2	1 or 2	2	1	0	1	1	1	1	0	0	0	1	0	1	yes	together with humans	river	>30 minutes	1	0	2			No	1	yes	yes	2	2	0	1	1	1	1	1	1	0		0	0
388	andabet	2	1	1	1	5	college and above	government employed	1 0r 2	1 or 2	1	1	1	1	1	1	1	1	1	4	1	1	1	No	in the separate place	household tap	less than or equal to30 minute	1	0	1	2	1	No	1	yes	yes	2	2	0	1	1	1	1	1	1	1	covered pit latrine	1	0
401	andabet	3	1	1	1	1	read and write only	housewife	1 0r 2	above 2	1	0	1	1	1	1	1	1	1	4	1	1	1	No	in the separate place	river	less than or equal to30 minute	1	0	1	2		No	1	yes	yes	1	2	0	1	1	1	1	1	1	1	covered pit latrine	1	0
222	melat	2	1	1	1	3	primary	merchant	for greater than 2	above 2	1	0	1	1	1	1	1	1	1	4	1	1	1	yes	together with humans	river	>30 minutes	0	0	1	2		No	1	yes	No	2	2	0	1	1	1	1	0	0	1	covered pit latrine	1	0
142	gono	3	0	1	1	1	can not read and write	farmer	1 0r 2	above 2	2	1	1	1	1	1	1	0	0	0	0	0	0	yes	together with humans	river	>30 minutes	1	0	2			No	1	yes	No	1	2	1	1	1	1	1	1	1	0		0	0
537	zeboye	3	0	1	1	1	read and write only	housewife	for greater than 2	above 2	2	0	1	1	1	1	1	1	1	4	1	1	0	yes	together with humans	river	>30 minutes	1	0	1	2		No	1	yes	yes	2	2	0	0	0	0	1	1	1	1	covered pit latrine	1	0
162	aruta	2	0	1	1	3	primary	farmer	1 0r 2	above 2	2	0	1	1	1	1	1	1	0	0	0	0	0	yes	together with humans	river	>30 minutes	1	0	2			No	1	yes	No	2	2	0	1	1	0	1	0	0	0		0	0
353	andabet	3	1	1	1	2	read and write only	housewife	1 0r 2	above 2	1	0	1	1	1	0	1	1	1	4	1	1	1	yes	in the separate place	household tap	less than or equal to30 minute	1	2	1	2	2	No	1	yes	yes	2	2	0	1	1	1	1	0	0	1	covered pit latrine	1	0
355	andabet	2	1	1	1	1	read and write only	housewife	1 0r 2	above 2	1	1	0	1	1	1	1	1	1	4	1	1	1	No	in the separate place	household tap	less than or equal to30 minute	1	2	1	2	2	No	1	yes	yes	1	2	0	1	1	0	1	1	0	1	covered pit latrine	1	0
571	jara	2	1	1	0	3	seconday	farmer	for greater than 2	above 2	2	0	1	1	1	1	1	1	1	4	1	1	1	No	in the separate place	household tap	less than or equal to30 minute	1	0	1	2		No	1	yes	No	2	2	0	1	1	0	1	1	0	1	covered pit latrine	1	0
122	gono	2	0	1	1	2	seconday	housewife	1 0r 2	above 2	2	1	1	1	1	1	1	0	1	4	1	1	1	yes	in the separate place	river	>30 minutes	1	0	1	1	1	No	1	yes	yes	2	2	0	0	1	1	1	1	1	1	covered pit latrine	1	0
484	gono	2	0	1	1	3	can not read and write	farmer	1 0r 2	1 or 2	2	1	1	1	1	1	1	0	1	4	1	1	0	yes	together with humans	river	>30 minutes	1	0	1	2		No	1	yes	yes	2	2	0	1	1	1	1	1	1	1	covered pit latrine	1	0
248	melat	3	0	1	1	1	can not read and write	farmer	1 0r 2	above 2	2	0	0	1	1	1	1	0	1	4	1	0	0	yes	together with humans	river	>30 minutes	1	0	1	2		No	1	yes	No	1	2	0	0	1	1	1	0	0	1	covered pit latrine	1	0
406	andabet	2	1	1	1	5	college and above	government employed	1 0r 2	1 or 2	1	0	1	1	1	1	1	1	1	4	1	1	1	No	in the separate place	household tap	less than or equal to30 minute	1	1	1	2	2	No	1	yes	yes	2	2	1	1	1	1	1	1	1	1	covered pit latrine	1	0
286	jara	3	1	1	0	1	primary	daily laborer	1 0r 2	above 2	1	0	1	1	1	1	1	1	1	4	1	1	1	No	in the separate place	household tap	less than or equal to30 minute	1	0	1	2		No	1	yes	No	1	2	0	1	1	1	0	1	0	1	covered pit latrine	1	0
117	gono	3	0	1	1	2	read and write only	farmer	for greater than 2	above 2	1	1	1	1	1	1	1	1	1	4	1	1	1	yes	in the separate place	river	>30 minutes	1	0	1	2	2	No	1	yes	yes	1	2	1	0	0	0	0	0	0	1	uncovered pit latrine	0	0
469	gono	3	0	1	0	1	primary	housewife	1 0r 2	above 2	2	1	1	1	1	1	1	0	1	4	1	1	0	yes	together with humans	river	>30 minutes	1	0	1	2		No	1	yes	yes	2	2	0	1	1	1	1	1	1	1	covered pit latrine	1	0
159	gono	3	0	1	1	1	read and write only	farmer	1 0r 2	above 2	1	1	0	1	1	1	0	1	0	0	0	0	0	yes	together with humans	river	>30 minutes	1	0	2			No	1	yes	yes	2	2	1	1	1	1	1	0	0	0		0	0
69	zeboye	2	0	1	1	5	college and above	government employed	for greater than 2	1 or 2	1	0	1	1	1	1	1	1	1	4	1	1	0	yes	together with humans	river	>30 minutes	1	0	1	2		No	1	yes	yes	1	2	0	1	1	1	1	0	1	1	covered pit latrine	1	0
579	jara	3	1	1	0	3	primary	daily laborer	1 0r 2	1 or 2	2	0	1	1	1	1	1	1	1	4	1	1	1	No	in the separate place	household tap	less than or equal to30 minute	1	0	1	2		No	1	yes	No	2	2	0	1	1	1	1	1	0	1	covered pit latrine	1	0
99	zeboye	3	0	1	1	1	read and write only	farmer	1 0r 2	above 2	2	0	1	1	1	1	1	1	1	4	1	1	0	yes	together with humans	river	>30 minutes	1	0	1	2		No	1	yes	yes	1	2	0	1	1	1	1	1	1	1	uncovered pit latrine	1	0
397	andabet	2	1	1	1	5	college and above	government employed	1 0r 2	above 2	1	1	1	1	1	1	1	0	1	4	1	1	1	No	in the separate place	household tap	less than or equal to30 minute	1	2	1	2	2	yes	1	yes	yes	2	2	1	1	1	1	1	1	1	1	covered pit latrine	1	0
558	jara	2	1	1	0	4	read and write only	housewife	for greater than 2	above 2	1	0	1	1	1	1	1	1	1	4	0	1	1	yes	together with humans	household tap	less than or equal to30 minute	1	0	1	2		No	1	yes	No	1	2	0	1	1	1	1	1	0	1	covered pit latrine	1	0
334	jara	2	1	1	1	3	seconday	merchant	1 0r 2	above 2	2	0	1	1	1	1	1	1	1	4	1	1	0	No	in the separate place	household tap	less than or equal to30 minute	1	0	1	2		No	1	yes	No	2	2	0	1	1	1	1	1	0	1	covered pit latrine	0	0
570	jara	2	0	2	0	1	read and write only	farmer	for greater than 2	1 or 2	2	0	1	1	1	1	1	1	1	4	1	1	0	No	in the separate place	household tap	less than or equal to30 minute	1	0	1	2		No	1	yes	No	1	2	0	1	1	1	0	0	0	1	covered pit latrine	1	0
3	andabet	2	1	1	1	5	college and above	government employed	1 0r 2	above 2	1	1	1	1	1	1	1	1	1	4	1	1	1	No	in the separate place	household tap	less than or equal to30 minute	0	2	1	2	2	No	1	yes	No	2	2	0	1	1	1	1	1	1	1	covered pit latrine	1	2
45	andabet	2	1	1	1	2	seconday	housewife	1 0r 2	above 2	2	1	1	1	1	1	1	0	1	4	0	1	0	No	in the separate place	household tap	less than or equal to30 minute	0	2	1	2	2	No	1	No	No	2	2	0	1	1	1	0	0	0	1	covered pit latrine	1	0
481	gono	2	0	1	1	2	read and write only	farmer	1 0r 2	above 2	1	1	1	1	1	1	1	0	1	4	1	1	1	yes	together with humans	river	>30 minutes	1	0	1	2		No	1	yes	yes	2	2	0	1	1	1	1	1	1	1	covered pit latrine	1	0
345	andabet	2	1	1	1	2	read and write only	housewife	1 0r 2	1 or 2	1	1	1	1	1	1	1	0	1	4	1	1	1	No	in the separate place	household tap	less than or equal to30 minute	1	1	1	2		No	1	yes	yes	2	2	0	1	1	1	1	1	1	1	covered pit latrine	1	0
18	andabet	3	1	1	1	1	read and write only	merchant	1 0r 2	above 2	1	0	1	1	1	1	1	0	1	4	1	1	1	No	in the separate place	household tap	less than or equal to30 minute	1	2	1	2	2	No	2	yes	yes	1	2	0	1	1	1	0	0	0	1	uncovered pit latrine	1	0
295	jara	3	1	1	1	2	can not read and write	merchant	1 0r 2	above 2	1	0	1	1	1	1	1	1	1	4	0	1	0	No	in the separate place	household tap	less than or equal to30 minute	0	0	1	2		No	1	yes	No	1	2	0	1	1	0	1	1	0	1	covered pit latrine	1	0
538	zeboye	3	0	1	0	3	primary	farmer	for greater than 2	above 2	1	0	1	1	1	1	1	1	1	4	1	1	0	yes	together with humans	river	>30 minutes	1	0	1	2		No	1	yes	yes	2	2	0	0	0	0	0	0	1	1	covered pit latrine	1	0
318	jara	2	1	1	1	3	primary	farmer	1 0r 2	above 2	2	0	1	1	1	1	1	1	1	4	1	1	1	yes	together with humans	household tap	less than or equal to30 minute	1	0	1	2		No	1	yes	No	2	2	0	1	1	1	1	1	0	1	covered pit latrine	1	0
105	zeboye	2	0	1	1	5	college and above	government employed	1 0r 2	above 2	1	0	1	1	1	1	1	1	1	4	1	1	0	No	in the separate place	river	>30 minutes	1	0	1	2		No	1	yes	yes	2	2	0	1	1	1	0	0	0	1	uncovered pit latrine	1	0
503	zeboye	1	0	1	1	4	seconday	farmer	1 0r 2	above 2	2	0	1	1	1	1	1	1	1	4	1	1	0	yes	together with humans	river	>30 minutes	0	0	2			No	1	yes	yes	2	2	0	0	0	0	0	0	0	1	covered pit latrine	1	0
600	jara	3	1	1	0	1	can not read and write	farmer	for greater than 2	above 2	1	0	1	1	1	1	0	1	1	4	1	1	1	No	in the separate place	household tap	less than or equal to30 minute	1	0	1	2		No	1	yes	No	1	2	0	1	1	1	1	1	0	1	covered pit latrine	1	0
392	andabet	2	1	1	1	1	seconday	housewife	1 0r 2	1 or 2	1	0	0	1	1	0	0	1	1	4	0	1	1	No	in the separate place	household tap	less than or equal to30 minute	0	0	1	2		No	1	yes	yes	1	2	0	1	1	1	1	0	0	1	covered pit latrine	1	0
48	andabet	2	1	1	1	4	college and above	housewife	1 0r 2	1 or 2	1	0	0	1	1	1	1	0	1	4	0	1	0	No	in the separate place	household tap	less than or equal to30 minute	1	2	1	2	2	No	1	No	No	2	2	0	0	1	1	1	1	1	1	covered pit latrine	1	0
367	andabet	2	1	1	1	1	read and write only	daily laborer	1 0r 2	above 2	1	1	1	1	1	1	1	1	1	4	1	1	0	No	in the separate place	household tap	less than or equal to30 minute	1	0	1	2	2	No	1	yes	yes	2	2	1	1	1	1	0	0	0	1	covered pit latrine	1	0
382	andabet	2	1	1	1	5	college and above	government employed	1 0r 2	1 or 2	1	1	0	0	1	0	0	0	1	4	1	1	0	No	in the separate place	household tap	less than or equal to30 minute	1	2	1	2	2	No	1	yes	yes	1	2	1	1	1	1	0	0	0	1	covered pit latrine	1	0
187	aruta	2	0	1	0	1	college and above	farmer	1 0r 2	above 2	1	0	0	1	1	1	1	1	1	0	0	1	0	No	in the separate place	river	>30 minutes	0	0	1	2		No	1	yes	No	2	2	0	1	1	0	0	0	0	1	uncovered pit latrine	1	0
591	jara	3	1	1	0	1	can not read and write	farmer	1 0r 2	above 2	2	0	1	1	1	1	1	1	1	4	1	1	1	No	in the separate place	household tap	less than or equal to30 minute	1	0	1	2		No	1	yes	No	2	2	0	1	1	1	0	1	1	1	covered pit latrine	1	0
402	andabet	2	1	1	1	2	can not read and write	farmer	1 0r 2	above 2	1	1	1	1	1	1	1	1	1	4	1	1	1	No	in the separate place	household tap	less than or equal to30 minute	1	1	1	2		No	1	yes	yes	2	2	1	1	1	1	1	1	1	1	covered pit latrine	1	0
31	andabet	2	1	1	1	1	seconday	housewife	1 0r 2	above 2	2	0	0	1	1	1	1	0	1	4	0	1	1	No	in the separate place	household tap	less than or equal to30 minute	1	2	1	2	2	No	2	yes	No	2	2	0	1	1	1	1	1	0	1	uncovered pit latrine	0	0
81	zeboye	2	1	1	1	1	seconday	housewife	for greater than 2	1 or 2	2	0	1	1	1	1	1	1	1	4	1	1	0	No	in the separate place	river	>30 minutes	0	0	1	2		No	1	yes	yes	2	2	0	1	1	1	0	0	1	1	uncovered pit latrine	0	0
296	jara	2	1	1	1	3	primary	farmer	1 0r 2	above 2	2	0	0	1	1	1	1	1	1	4	0	1	1	yes	together with humans	household tap	less than or equal to30 minute	1	0	1	2		No	1	yes	No	1	2	0	1	1	0	1	1	0	1	covered pit latrine	1	0
33	andabet	3	1	1	0	1	primary	daily laborer	for greater than 2	above 2	1	0	0	1	1	1	1	0	1	4	1	1	1	No	in the separate place	household tap	less than or equal to30 minute	1	2	1	2	2	No	1	yes	No	1	2	0	1	1	1	1	1	1	1	uncovered pit latrine	1	0
396	andabet	2	1	1	1	3	primary	housewife	1 0r 2	1 or 2	2	1	1	1	1	1	1	0	1	4	1	1	0	No	in the separate place	household tap	less than or equal to30 minute	1	2	1	2	2	No	1	yes	yes	2	2	0	1	1	1	1	1	1	1	covered pit latrine	1	0
11	andabet	1	1	1	0	3	seconday	housewife	1 0r 2	1 or 2	2	0	1	1	1	1	1	0	1	4	1	1	0	No	in the separate place	household tap	less than or equal to30 minute	1	2	1	2	2	No	2	yes	No	2	2	0	1	1	1	1	1	1	1	covered pit latrine	0	0
210	melat	2	0	1	1	4	seconday	farmer	1 0r 2	above 2	2	0	1	1	1	1	1	1	1	4	1	1	1	yes	together with humans	river	>30 minutes	1	0	1	2		No	1	yes	No	2	2	0	1	1	1	1	1	1	1	covered pit latrine	1	0
325	jara	3	1	1	1	1	primary	housewife	1 0r 2	above 2	2	0	1	1	1	1	1	1	1	4	1	1	1	No	in the separate place	household tap	less than or equal to30 minute	0	0	1	2		No	1	yes	No	2	2	0	1	1	1	0	0	0	1	covered pit latrine	1	0
118	gono	3	0	1	1	2	read and write only	farmer	1 0r 2	above 2	1	1	1	1	1	1	1	0	1	4	1	1	1	yes	in the separate place	river	>30 minutes	1	0	1	2	2	No	1	yes	yes	1	2	1	1	1	1	1	1	1	1	covered pit latrine	1	0
55	andabet	2	1	1	0	1	primary	daily laborer	1 0r 2	above 2	1	1	1	1	1	1	1	0	1	4	0	1	1	No	in the separate place	river	less than or equal to30 minute	1	2	1	2	2	No	1	yes	yes	2	2	0	1	1	1	0	1	0	1	uncovered pit latrine	0	0
539	zeboye	3	0	1	0	1	can not read and write	housewife	for greater than 2	above 2	1	0	1	1	1	1	1	1	1	4	1	1	0	yes	together with humans	river	>30 minutes	1	0	1	2		No	1	yes	yes	1	2	0	0	0	0	1	1	1	1	covered pit latrine	1	0
275	jara	3	1	2	1	1	primary	merchant	1 0r 2	above 2	1	0	1	1	1	1	1	1	1	4	1	1	1	No	in the separate place	household tap	less than or equal to30 minute	1	2	1	2		No	1	yes	No	1	2	0	1	1	1	1	1	0	1	covered pit latrine	1	0
212	melat	1	0	1	1	3	primary	farmer	1 0r 2	above 2	1	0	1	1	1	1	1	1	1	4	1	1	0	No	in the separate place	river	>30 minutes	0	0	1	2		No	1	yes	No	2	2	0	1	1	1	0	0	1	1	covered pit latrine	1	0
86	zeboye	2	0	1	1	5	college and above	government employed	for greater than 2	1 or 2	1	0	1	1	1	1	1	1	1	4	1	1	0	No	in the separate place	river	>30 minutes	1	0	1	2		No	1	yes	yes	2	2	0	1	1	1	1	1	1	1	covered pit latrine	1	0
36	andabet	3	1	1	1	2	read and write only	housewife	1 0r 2	above 2	1	0	0	1	1	1	1	1	1	4	1	1	1	No	in the separate place	household tap	less than or equal to30 minute	1	2	1	2	2	yes	2	No	No	1	2	0	1	1	1	1	1	1	1	uncovered pit latrine	1	0
544	zeboye	3	0	1	0	2	can not read and write	housewife	1 0r 2	1 or 2	2	0	0	1	1	0	0	1	0	0	0	0	0	yes	together with humans	river	>30 minutes	1	0	2			yes	1	yes	No	1	2	1	0	0	0	1	0	1	0		0	0
502	zeboye	3	0	1	1	2	seconday	farmer	1 0r 2	above 2	2	0	1	1	1	1	1	1	0	0	1	0	0	yes	together with humans	river	>30 minutes	0	0	2			No	1	yes	yes	2	2	0	0	0	0	0	0	0	0		0	0
110	gono	2	0	1	1	2	read and write only	farmer	1 0r 2	above 2	1	1	0	1	1	1	1	0	1	4	0	1	0	yes	together with humans	river	>30 minutes	1	0	1	2		No	1	yes	yes	2	2	0	1	1	1	1	0	0	1	covered pit latrine	1	0
370	andabet	2	1	1	1	3	primary	housewife	1 0r 2	above 2	1	0	1	1	1	1	1	1	1	4	1	1	1	No	in the separate place	household tap	less than or equal to30 minute	1	1	1	2	2	No	1	yes	yes	1	2	0	1	1	1	1	0	0	1	covered pit latrine	0	0
41	andabet	1	1	1	1	3	seconday	housewife	1 0r 2	above 2	2	1	1	1	1	1	1	1	1	4	0	1	0	yes	in the separate place	household tap	less than or equal to30 minute	0	2	1	2	2	No	1	yes	No	2	2	1	1	1	1	1	1	1	1	covered pit latrine	1	0
227	melat	1	0	1	1	3	primary	farmer	1 0r 2	above 2	1	0	1	1	1	1	1	1	1	4	1	1	0	yes	together with humans	river	>30 minutes	0	0	1	2		No	1	yes	No	2	2	1	1	1	1	0	0	0	1	covered pit latrine	1	0
350	andabet	2	1	1	1	1	college and above	government employed	1 0r 2	1 or 2	1	1	1	1	1	1	1	0	1	4	1	1	1	No	in the separate place	household tap	less than or equal to30 minute	1	2	1	2	2	No	1	yes	yes	2	2	0	1	1	1	1	1	1	1	covered pit latrine	1	0
15	andabet	3	0	1	1	1	primary	housewife	for greater than 2	above 2	2	1	1	1	1	1	1	1	1	4	1	1	1	yes	in the separate place	household tap	less than or equal to30 minute	1	0	2		2	yes	1	yes	yes	1	2	0	0	0	1	1	1	1	1	covered pit latrine	1	0
577	jara	3	1	1	0	3	primary	merchant	1 0r 2	above 2	2	0	1	1	1	1	1	1	1	4	1	1	0	No	in the separate place	household tap	less than or equal to30 minute	1	0	1	2		No	1	yes	No	2	2	0	1	1	1	1	1	0	1	covered pit latrine	1	0
340	andabet	2	1	1	1	3	primary	housewife	1 0r 2	above 2	2	1	1	1	1	1	1	0	1	4	1	1	1	No	in the separate place	household tap	less than or equal to30 minute	1	0	1	2		No	1	yes	yes	2	2	0	1	1	1	0	1	1	1	covered pit latrine	1	0
51	andabet	2	1	1	1	4	primary	daily laborer	1 0r 2	above 2	2	1	1	1	1	1	1	1	1	4	1	1	1	No	in the separate place	household tap	less than or equal to30 minute	0	2	1	2	2	yes	1	yes	yes	2	2	0	1	1	1	0	0	0	1	covered pit latrine	1	0
327	jara	2	1	1	1	3	seconday	housewife	1 0r 2	above 2	2	0	1	1	1	1	1	1	1	4	1	1	1	No	in the separate place	household tap	less than or equal to30 minute	1	0	1	2		No	1	yes	No	1	2	0	1	1	1	1	1	1	1	covered pit latrine	0	1
259	jara	2	1	1	1	2	primary	housewife	1 0r 2	above 2	1	0	1	1	1	1	1	1	1	4	1	1	1	No	in the separate place	household tap	less than or equal to30 minute	1	0	1	2		No	1	yes	No	1	2	0	1	1	1	1	1	1	1	covered pit latrine	1	0
575	jara	3	1	1	0	3	seconday	farmer	for greater than 2	1 or 2	2	0	1	1	1	1	1	1	1	4	1	1	1	No	in the separate place	household tap	less than or equal to30 minute	1	0	1	2		No	1	yes	No	2	2	0	1	1	1	1	1	1	1	covered pit latrine	1	0
568	jara	2	1	1	0	2	seconday	farmer	1 0r 2	above 2	2	0	0	1	1	1	1	1	1	4	1	1	1	No	in the separate place	household tap	less than or equal to30 minute	1	0	1	2		No	1	yes	No	2	2	0	1	1	1	1	1	1	1	covered pit latrine	1	0
255	jara	2	1	1	0	1	can not read and write	housewife	for greater than 2	above 2	2	0	1	1	1	1	1	1	1	4	1	1	1	No	in the separate place	household tap	less than or equal to30 minute	1	0	1	2		No	1	yes	No	2	2	0	1	1	1	1	1	0	1	covered pit latrine	1	0
572	jara	3	1	1	0	3	primary	merchant	1 0r 2	above 2	2	0	0	1	1	1	1	1	1	4	1	1	1	No	in the separate place	household tap	less than or equal to30 minute	1	0	1	2		No	1	yes	No	1	2	0	1	1	1	1	1	1	1	covered pit latrine	1	0
588	jara	3	1	1	0	1	can not read and write	farmer	for greater than 2	above 2	2	0	1	1	1	1	1	1	1	4	1	1	1	No	in the separate place	household tap	less than or equal to30 minute	1	0	1	2		No	1	yes	No	1	2	0	1	1	0	1	1	1	1	covered pit latrine	1	0
357	andabet	2	1	1	0	1	read and write only	daily laborer	1 0r 2	1 or 2	1	1	0	1	1	1	1	1	1	4	1	1	1	No	in the separate place	household tap	less than or equal to30 minute	1	0	1	2	2	No	1	yes	yes	2	2	0	1	1	1	1	1	0	1	covered pit latrine	1	0
263	jara	3	1	1	1	1	read and write only	housewife	1 0r 2	above 2	1	0	1	1	1	1	1	0	1	4	1	1	1	No	in the separate place	household tap	less than or equal to30 minute	1	0	1	2		No	1	yes	No	2	2	0	1	1	1	1	0	0	1	covered pit latrine	1	0
44	andabet	2	1	1	0	5	college and above	housewife	1 0r 2	1 or 2	2	0	1	1	1	1	1	0	1	4	1	1	0	No	in the separate place	household tap	less than or equal to30 minute	1	2	1	1	2	yes	2	yes	No	2	2	0	1	1	1	0	0	0	1	covered pit latrine	0	0
551	jara	2	1	1	0	3	primary	daily laborer	for greater than 2	above 2	1	0	1	1	1	1	1	1	1	4	0	1	0	No	in the separate place	household tap	less than or equal to30 minute	1	0	1	2		No	1	yes	No	2	2	0	1	1	1	1	1	0	1	covered pit latrine	1	0
14	andabet	2	1	1	1	1	read and write only	merchant	1 0r 2	above 2	2	0	1	1	1	1	1	0	1	4	1	1	0	No	in the separate place	household tap	less than or equal to30 minute	1	2	1	2	2	No	1	yes	No	1	2	0	1	1	1	1	1	1	1	uncovered pit latrine	1	0
564	jara	3	1	1	0	4	read and write only	housewife	1 0r 2	above 2	2	0	1	1	1	1	1	1	1	4	1	1	1	No	in the separate place	household tap	less than or equal to30 minute	1	0	1	2		No	1	yes	No	1	2	0	1	1	1	1	1	0	1	covered pit latrine	1	0
223	melat	2	0	1	0	3	seconday	farmer	1 0r 2	above 2	1	0	1	1	1	1	1	0	1	4	1	1	0	No	in the separate place	river	>30 minutes	1	0	1	2		No	1	yes	No	2	2	0	1	1	1	1	0	0	1	covered pit latrine	1	0
446	melat	2	0	1	1	3	can not read and write	farmer	1 0r 2	above 2	2	0	1	1	1	1	1	1	1	4	0	1	1	yes	together with humans	river	>30 minutes	1	0	1	2		No	1	yes	No	2	2	0	1	1	1	1	0	0	1	covered pit latrine	1	0
268	jara	2	1	1	1	3	seconday	merchant	1 0r 2	1 or 2	2	0	1	1	1	1	1	0	1	4	1	1	1	No	in the separate place	household tap	less than or equal to30 minute	1	0	1	2		No	1	yes	No	2	2	0	1	1	1	1	0	0	1	covered pit latrine	1	0
408	andabet	3	1	1	1	1	can not read and write	housewife	1 0r 2	1 or 2	1	1	0	1	1	1	1	1	1	4	1	1	1	yes	together with humans	household tap	less than or equal to30 minute	1	0	1	2	2	No	1	yes	yes	2	2	0	1	1	1	1	1	1	1	covered pit latrine	1	0
480	gono	2	0	1	1	1	can not read and write	farmer	1 0r 2	above 2	2	1	1	1	0	1	1	1	1	4	1	1	1	yes	together with humans	river	>30 minutes	1	0	1	2		No	1	yes	yes	2	2	0	1	1	1	1	1	1	1	covered pit latrine	1	0
277	jara	2	1	1	1	3	seconday	farmer	1 0r 2	above 2	1	0	1	1	1	1	0	1	1	4	1	1	1	No	in the separate place	household tap	less than or equal to30 minute	0	2	1	2		No	1	yes	No	1	2	0	1	1	1	1	0	1	1	covered pit latrine	1	0
274	jara	2	1	2	1	1	can not read and write	merchant	1 0r 2	above 2	2	0	1	1	1	1	1	1	1	4	1	1	1	No	in the separate place	household tap	less than or equal to30 minute	1	2	1	2		No	1	yes	No	2	2	0	1	1	1	1	1	0	1	covered pit latrine	1	0
4	andabet	3	1	1	1	3	can not read and write	housewife	1 0r 2	above 2	1	0	1	1	1	1	1	0	1	4	1	1	1	yes	in the separate place	household tap	less than or equal to30 minute	1	2	1	2	2	No	1	yes	No	2	2	0	1	1	1	0	0	1	1	covered pit latrine	1	2
574	jara	3	1	1	1	2	seconday	housewife	for greater than 2	above 2	2	0	1	1	1	1	1	1	1	4	1	1	0	No	in the separate place	household tap	less than or equal to30 minute	1	0	1	2		No	1	yes	No	1	2	0	1	1	1	0	0	0	1	covered pit latrine	1	1
377	andabet	2	1	1	1	2	read and write only	farmer	1 0r 2	1 or 2	1	1	1	1	1	1	1	0	1	4	1	1	0	No	in the separate place	household tap	less than or equal to30 minute	1	0	1	2		No	1	yes	yes	2	2	0	1	1	1	1	1	0	1	covered pit latrine	0	0
26	andabet	3	1	1	1	1	primary	farmer	1 0r 2	1 or 2	1	0	0	1	1	1	1	0	1	4	1	1	1	yes	in the separate place	household tap	less than or equal to30 minute	0	2	1	2	2	yes	1	yes	yes	1	2	0	1	1	1	1	1	1	1	covered pit latrine	1	0
365	andabet	3	1	1	1	2	read and write only	housewife	1 0r 2	above 2	1	1	1	1	1	1	1	0	1	4	1	1	0	yes	together with humans	household tap	less than or equal to30 minute	1	0	1	2	2	No	1	yes	yes	2	2	0	1	1	1	1	0	0	1	covered pit latrine	0	0
111	gono	1	0	2	0	4	read and write only	farmer	1 0r 2	above 2	2	1	0	1	1	1	1	1	1	4	1	1	1	No	in the separate place	river	>30 minutes	0	0	1	2		No	1	yes	yes	2	2	1	1	1	0	1	0	0	1	covered pit latrine	1	0
24	andabet	2	1	1	1	3	seconday	housewife	1 0r 2	above 2	1	0	1	1	1	1	1	0	1	4	1	0	1	No	in the separate place	household tap	less than or equal to30 minute	1	2	1	2	2	yes	1	yes	yes	2	2	0	1	1	1	1	1	1	1	covered pit latrine	1	0
341	andabet	2	1	1	1	3	primary	housewife	1 0r 2	above 2	1	1	1	1	1	1	1	0	1	4	1	1	1	yes	in the separate place	household tap	less than or equal to30 minute	1	0	1	2		No	1	yes	yes	1	2	0	1	1	1	1	1	0	1	covered pit latrine	1	0
141	gono	2	0	1	1	3	read and write only	farmer	1 0r 2	1 or 2	1	1	0	1	1	1	1	0	0	0	0	0	0	yes	together with humans	river	>30 minutes	1	0	2	2		No	1	yes	No	2	2	0	1	1	1	1	1	1	0		0	0
34	andabet	2	1	1	1	1	can not read and write	merchant	1 0r 2	1 or 2	1	0	1	1	1	1	1	1	1	4	1	1	1	No	in the separate place	household tap	less than or equal to30 minute	1	2	1	2	2	No	1	yes	No	1	2	0	1	1	1	1	1	1	1	covered pit latrine	1	0
546	jara	2	1	1	0	1	seconday	housewife	1 0r 2	above 2	1	0	1	1	1	1	0	1	1	4	1	1	1	No	in the separate place	household tap	less than or equal to30 minute	0	0	1	2		No	1	yes	yes	2	2	0	1	1	1	1	1	0	1	covered pit latrine	1	0
114	gono	1	0	1	1	4	primary	farmer	1 0r 2	above 2	1	1	1	1	1	0	1	0	1	4	1	1	1	No	in the separate place	river	>30 minutes	1	0	1	2		No	1	yes	yes	2	2	1	1	1	1	1	1	1	1	covered pit latrine	1	0
490	gono	1	0	1	1	2	read and write only	farmer	1 0r 2	above 2	1	1	1	1	1	1	1	0	1	4	1	1	1	yes	together with humans	river	>30 minutes	1	0	1	2		No	1	yes	yes	2	2	1	1	1	1	1	1	0	1	covered pit latrine	1	0
417	andabet	3	1	1	1	1	can not read and write	farmer	1 0r 2	above 2	2	1	0	1	1	1	1	1	1	4	1	1	0	No	in the separate place	household tap	less than or equal to30 minute	1	0	1	2		No	1	yes	yes	2	2	0	1	1	1	1	1	1	1	uncovered pit latrine	1	0
168	aruta	3	0	1	1	1	can not read and write	farmer	1 0r 2	above 2	2	0	1	1	1	1	1	1	1	4	1	1	0	yes	in the separate place	river	>30 minutes	1	0	1	2		No	1	yes	No	1	2	1	1	1	0	1	0	0	1	covered pit latrine	1	0
319	jara	3	0	2	1	3	primary	merchant	1 0r 2	above 2	2	0	1	1	1	1	1	1	1	4	1	1	1	No	in the separate place	household tap	less than or equal to30 minute	1	0	1	2		No	1	yes	No	1	2	0	1	1	1	1	1	0	1	covered pit latrine	1	0
416	andabet	2	1	1	1	2	read and write only	housewife	1 0r 2	1 or 2	1	1	1	1	1	1	1	1	1	4	1	1	1	yes	in the separate place	household tap	less than or equal to30 minute	1	0	1	2		No	1	yes	yes	2	2	0	1	1	1	1	1	1	1	covered pit latrine	1	0
472	gono	2	0	1	1	1	can not read and write	farmer	1 0r 2	1 or 2	2	1	0	1	1	1	1	1	1	4	1	1	0	yes	together with humans	river	>30 minutes	1	0	1	2		No	1	yes	yes	2	2	0	1	1	1	1	1	1	1	covered pit latrine	1	0
557	jara	2	1	1	0	4	college and above	daily laborer	1 0r 2	above 2	2	0	1	1	1	1	1	0	1	4	1	1	1	No	in the separate place	household tap	less than or equal to30 minute	1	0	1	2		No	1	yes	No	2	2	0	1	1	1	1	1	0	1	covered pit latrine	1	0
94	zeboye	2	0	1	1	5	college and above	government employed	1 0r 2	1 or 2	1	0	1	1	1	1	1	1	1	4	1	1	0	No	in the separate place	river	>30 minutes	0	0	1	2		No	1	yes	yes	2	2	0	1	1	1	0	1	1	1	covered pit latrine	1	0
49	andabet	1	1	1	1	1	can not read and write	farmer	1 0r 2	above 2	1	0	0	1	1	0	1	0	1	4	0	1	1	No	in the separate place	household tap	less than or equal to30 minute	1	2	1	2	2	No	1	yes	No	2	2	0	1	1	1	0	0	0	1	uncovered pit latrine	0	0
306	jara	3	1	1	1	1	read and write only	housewife	1 0r 2	above 2	1	0	1	1	1	1	1	1	1	4	1	1	1	No	in the separate place	household tap	less than or equal to30 minute	1	0	1	2		No	1	yes	No	1	2	0	1	1	1	1	1	1	1	covered pit latrine	1	0
364	andabet	2	1	1	1	2	primary	housewife	1 0r 2	1 or 2	2	1	1	1	1	1	1	0	1	4	1	1	0	No	in the separate place	household tap	less than or equal to30 minute	1	0	1	2	2	No	1	yes	yes	1	2	1	1	1	1	1	1	1	1	covered pit latrine	1	0
590	jara	3	1	1	0	4	seconday	housewife	1 0r 2	above 2	1	0	1	1	1	1	1	1	1	4	1	1	1	No	in the separate place	household tap	less than or equal to30 minute	1	0	1	2		No	1	yes	yes	2	2	0	1	1	0	1	1	1	1	covered pit latrine	1	0
360	andabet	2	1	1	1	4	seconday	housewife	1 0r 2	above 2	2	1	1	1	1	1	1	1	1	4	1	1	1	No	in the separate place	household tap	less than or equal to30 minute	1	0	1	2	2	No	1	yes	yes	1	2	1	1	1	1	1	1	1	1	covered pit latrine	1	0
57	andabet	2	1	1	1	3	seconday	housewife	1 0r 2	above 2	2	0	1	1	1	1	1	0	1	4	1	1	0	No	in the separate place	river	less than or equal to30 minute	1	0	2		2	No	2	yes	No	1	2	0	1	1	1	0	0	0	1	covered pit latrine	1	0
313	jara	3	1	1	1	1	read and write only	merchant	1 0r 2	above 2	2	0	1	1	1	1	1	1	1	4	1	1	1	No	in the separate place	household tap	less than or equal to30 minute	1	0	1	2		No	1	yes	No	1	2	0	1	1	1	1	1	0	1	covered pit latrine	1	0
379	andabet	2	1	1	1	5	college and above	government employed	1 0r 2	1 or 2	2	1	1	1	1	1	1	0	1	4	1	1	0	No	in the separate place	household tap	less than or equal to30 minute	1	2	1	2	2	yes	1	yes	yes	2	2	1	1	1	1	0	0	0	1	covered pit latrine	0	0
104	zeboye	1	0	1	1	1	can not read and write	farmer	1 0r 2	above 2	2	0	1	1	1	1	0	1	1	4	1	1	0	yes	together with humans	river	>30 minutes	1	0	1	2		No	1	yes	yes	2	2	0	1	1	1	0	0	0	1	uncovered pit latrine	1	0
585	jara	3	1	1	0	4	seconday	daily laborer	for greater than 2	above 2	1	0	1	1	1	1	1	1	1	4	1	1	1	yes	together with humans	household tap	less than or equal to30 minute	1	0	1	2		No	1	yes	No	1	2	0	1	1	1	1	0	0	1	covered pit latrine	1	0
46	andabet	3	1	1	1	1	college and above	housewife	1 0r 2	above 2	2	0	1	1	1	1	1	0	1	4	1	1	1	yes	in the separate place	household tap	less than or equal to30 minute	0	2	1	2	2	No	1	yes	No	1	2	0	1	1	1	1	1	1	1	covered pit latrine	1	0
87	zeboye	2	0	1	1	4	seconday	farmer	for greater than 2	above 2	1	0	1	1	1	1	1	1	1	4	1	1	0	yes	together with humans	river	>30 minutes	1	0	1	2		No	1	yes	yes	2	2	0	1	1	1	0	0	0	1	uncovered pit latrine	1	0
516	zeboye	3	0	2	0	3	primary	housewife	for greater than 2	above 2	2	0	1	1	1	1	1	1	1	4	1	1	0	yes	together with humans	river	>30 minutes	1	0	1	2		No	1	yes	yes	1	2	0	0	0	0	1	1	1	1	covered pit latrine	1	0
133	gono	3	0	1	1	1	read and write only	farmer	1 0r 2	above 2	2	0	1	1	1	1	1	1	1	4	1	1	1	yes	in the separate place	river	>30 minutes	1	0	1	1	1	No	2	yes	No	2	2	0	1	1	1	0	1	1	1	covered pit latrine	1	0
21	andabet	2	1	1	1	3	seconday	merchant	1 0r 2	above 2	2	1	1	1	1	1	1	0	1	4	1	1	0	No	in the separate place	household tap	less than or equal to30 minute	0	2	1	2	2	No	2	yes	No	2	2	0	1	1	1	1	0	0	1	uncovered pit latrine	1	0
398	andabet	1	1	1	1	3	college and above	housewife	1 0r 2	above 2	2	1	0	1	0	1	1	0	1	4	1	1	0	No	in the separate place	household tap	less than or equal to30 minute	1	2	1	2		No	1	yes	yes	2	2	1	1	1	1	1	1	1	1	covered pit latrine	1	0
266	jara	2	1	1	1	3	primary	farmer	1 0r 2	1 or 2	1	0	1	1	1	1	1	1	1	4	1	1	1	No	in the separate place	household tap	less than or equal to30 minute	0	0	1	2		No	1	yes	No	2	2	0	1	1	1	1	1	1	1	covered pit latrine	1	0
47	andabet	2	1	1	1	4	college and above	housewife	1 0r 2	above 2	2	0	1	1	1	1	0	0	1	4	1	1	0	No	in the separate place	household tap	less than or equal to30 minute	1	2	1	1	2	yes	2	No	No	1	2	0	1	1	1	1	1	1	1	uncovered pit latrine	1	1
151	gono	2	0	1	1	1	can not read and write	farmer	1 0r 2	above 2	1	1	1	1	1	1	1	0	0	0	1	0	0	yes	together with humans	river	>30 minutes	1	0	2			No	1	yes	No	2	2	0	1	1	1	0	1	1	0		0	0
410	andabet	3	1	1	0	1	seconday	merchant	1 0r 2	above 2	2	0	0	1	1	1	1	0	1	4	1	1	0	No	in the separate place	household tap	less than or equal to30 minute	1	0	1	2		yes	1	yes	yes	2	2	0	1	1	1	1	1	1	1	covered pit latrine	1	0
489	gono	3	0	1	1	2	primary	farmer	1 0r 2	above 2	1	1	0	1	0	1	1	1	1	4	1	1	1	yes	together with humans	river	>30 minutes	1	0	1	2		No	1	yes	yes	2	2	0	1	1	1	1	1	1	1	covered pit latrine	1	0
601	jara	3	1	1	0	1	can not read and write	farmer	for greater than 2	above 2	1	0	0	1	1	1	1	1	1	4	1	1	1	yes	together with humans	household tap	less than or equal to30 minute	1	0	1	2		No	1	yes	No	2	2	0	1	1	1	1	1	0	1	covered pit latrine	1	0
573	jara	2	1	2	0	3	seconday	merchant	for greater than 2	above 2	1	0	1	1	1	1	1	1	1	4	1	1	0	No	in the separate place	household tap	less than or equal to30 minute	0	0	1	2		No	1	yes	No	2	2	0	1	1	1	1	1	0	1	covered pit latrine	1	0
315	jara	3	1	2	1	2	read and write only	merchant	1 0r 2	above 2	2	0	1	1	1	1	1	1	1	4	1	1	0	No	in the separate place	household tap	less than or equal to30 minute	0	0	1	2		No	1	yes	No	1	2	0	1	1	0	1	1	0	1	covered pit latrine	1	0
23	andabet	2	1	1	1	1	read and write only	housewife	1 0r 2	above 2	1	0	0	1	1	1	1	0	1	4	1	1	0	No	in the separate place	household tap	less than or equal to30 minute	0	0	1	2	2	No	1	yes	yes	2	2	0	1	1	1	1	0	0	1	uncovered pit latrine	1	0
431	melat	1	0	1	1	3	read and write only	farmer	1 0r 2	1 or 2	1	0	0	1	1	1	1	1	0	0	0	0	0	yes	together with humans	river	>30 minutes	1	0	2			No	1	yes	No	2	2	0	1	1	1	1	0	0	0		0	0
495	zeboye	2	0	1	1	1	can not read and write	farmer	1 0r 2	above 2	2	0	1	1	1	1	1	1	0	0	1	0	1	yes	together with humans	river	>30 minutes	1	0	2	2	2	No	1	yes	yes	1	2	0	0	0	0	0	0	0	0		0	0
354	andabet	1	1	1	1	1	read and write only	daily laborer	1 0r 2	above 2	2	1	1	1	1	1	1	0	1	4	1	1	1	yes	together with humans	household tap	less than or equal to30 minute	1	2	1	2	2	No	1	yes	yes	2	2	0	1	1	1	1	0	0	1	covered pit latrine	0	0
452	gono	2	0	1	0	2	read and write only	housewife	1 0r 2	1 or 2	2	1	0	1	1	1	1	0	1	4	1	1	1	yes	together with humans	river	>30 minutes	1	0	1	2		No	1	yes	yes	2	2	0	1	1	1	1	1	1	1	covered pit latrine	1	0
271	jara	2	1	1	1	3	seconday	farmer	1 0r 2	above 2	1	1	1	1	1	1	1	1	1	4	1	1	1	No	in the separate place	household tap	less than or equal to30 minute	0	0	1	2	2	No	1	yes	No	2	2	0	1	1	1	1	0	0	1	covered pit latrine	1	0
556	jara	3	1	1	0	3	read and write only	farmer	1 0r 2	above 2	1	0	1	1	1	1	1	1	1	4	1	1	0	No	in the separate place	household tap	less than or equal to30 minute	1	0	1	2		No	1	yes	No	2	2	0	1	1	1	1	1	0	1	covered pit latrine	1	0
92	zeboye	3	1	2	0	4	can not read and write	housewife	1 0r 2	above 2	1	1	1	1	1	1	1	1	1	4	1	1	0	yes	together with humans	river	>30 minutes	0	0	1	2		No	1	yes	yes	2	2	0	1	1	1	1	1	1	1	uncovered pit latrine	1	0
314	jara	1	1	2	1	2	primary	merchant	1 0r 2	1 or 2	2	0	1	1	1	1	0	1	1	4	1	1	1	No	in the separate place	household tap	less than or equal to30 minute	0	0	1	2		No	1	yes	No	2	2	0	1	1	1	1	1	0	1	covered pit latrine	1	0
25	andabet	1	1	1	0	3	primary	daily laborer	1 0r 2	1 or 2	1	0	1	1	1	1	1	1	1	4	0	1	1	No	in the separate place	household tap	less than or equal to30 minute	0	2	1	2	2	No	1	yes	No	1	2	0	1	1	1	0	0	0	1	covered pit latrine	1	0
368	andabet	3	1	1	1	1	can not read and write	daily laborer	1 0r 2	above 2	1	0	1	1	1	1	1	1	1	4	1	1	0	yes	in the separate place	household tap	less than or equal to30 minute	1	0	1	2		No	1	yes	yes	1	2	0	1	1	1	1	1	0	1	covered pit latrine	0	0
338	jara	1	1	1	1	1	seconday	merchant	1 0r 2	above 2	2	0	0	1	1	1	0	1	1	4	1	0	0	No	in the separate place	household tap	less than or equal to30 minute	0	0	1	2		yes	1	yes	No	2	2	0	1	1	1	0	1	1	1	covered pit latrine	1	0
280	jara	2	1	2	1	2	primary	merchant	1 0r 2	1 or 2	1	0	0	1	1	1	1	1	1	4	1	1	1	No	in the separate place	household tap	less than or equal to30 minute	1	0	1	2		No	1	yes	No	2	2	1	1	1	1	1	1	0	1	covered pit latrine	1	0
403	andabet	2	1	1	1	1	college and above	government employed	1 0r 2	1 or 2	2	1	1	1	1	1	1	0	1	4	1	1	1	No	in the separate place	household tap	less than or equal to30 minute	1	0	1	2		No	1	yes	yes	2	2	1	1	1	1	1	1	1	1	covered pit latrine	1	0
96	zeboye	2	0	1	1	1	seconday	farmer	1 0r 2	1 or 2	1	0	1	1	1	1	1	1	1	4	1	1	0	yes	together with humans	river	>30 minutes	0	0	1	2		No	1	yes	yes	2	2	0	1	1	1	0	0	0	1	uncovered pit latrine	0	0
165	aruta	3	0	1	1	1	can not read and write	farmer	1 0r 2	1 or 2	2	0	1	1	1	1	1	1	1	4	0	1	0	yes	together with humans	river	>30 minutes	1	0	1	2		No	1	yes	No	1	2	0	1	1	0	1	0	0	1	uncovered pit latrine	1	0
101	zeboye	3	0	1	1	1	college and above	farmer	1 0r 2	above 2	1	0	1	1	1	1	1	1	1	4	1	1	0	yes	together with humans	river	>30 minutes	1	0	1	2		No	1	yes	yes	2	2	0	1	1	1	1	0	0	1	uncovered pit latrine	1	0
190	aruta	3	0	1	1	1	can not read and write	farmer	1 0r 2	above 2	2	0	0	1	1	1	0	1	1	4	0	1	0	yes	together with humans	river	>30 minutes	1	0	1	2		No	1	yes	No	1	2	0	1	1	0	1	0	0	1	covered pit latrine	1	0
358	andabet	2	1	1	1	5	college and above	government employed	1 0r 2	above 2	1	0	1	1	1	0	0	1	1	4	1	1	1	No	in the separate place	household tap	less than or equal to30 minute	1	0	1	2	2	yes	1	yes	yes	2	2	1	1	1	1	1	1	1	1	covered pit latrine	1	1
20	andabet	2	1	1	1	1	primary	merchant	1 0r 2	above 2	2	1	1	1	1	1	1	1	1	4	1	1	1	No	in the separate place	household tap	less than or equal to30 minute	1	2	1	1	1	No	2	yes	No	2	2	0	1	1	1	0	0	0	1	covered pit latrine	1	0
576	jara	3	1	1	0	1	seconday	farmer	1 0r 2	above 2	2	0	1	1	1	1	1	1	1	4	1	1	1	No	in the separate place	household tap	less than or equal to30 minute	1	0	1	2		No	1	yes	No	2	2	1	1	1	1	1	1	0	1	covered pit latrine	1	0
37	andabet	1	1	1	1	4	seconday	housewife	1 0r 2	above 2	1	0	1	1	1	1	1	0	1	4	0	1	0	No	in the separate place	household tap	less than or equal to30 minute	1	2	1	2	2	No	1	yes	No	2	2	0	1	1	1	1	1	1	1	uncovered pit latrine	0	0
30	andabet	1	1	1	1	4	primary	housewife	1 0r 2	1 or 2	1	0	1	1	1	1	1	0	1	4	1	1	0	No	in the separate place	household tap	less than or equal to30 minute	1	2	1	2	2	No	2	yes	No	2	2	0	1	1	1	1	1	0	1	uncovered pit latrine	0	0
262	jara	1	1	1	1	4	primary	farmer	1 0r 2	1 or 2	2	0	1	1	1	1	1	1	1	4	0	1	1	No	in the separate place	household tap	less than or equal to30 minute	1	0	1	2		No	1	yes	No	2	2	0	1	1	1	1	1	0	1	covered pit latrine	1	0
273	jara	3	1	2	1	2	primary	merchant	1 0r 2	1 or 2	2	0	0	1	1	1	1	1	1	4	0	1	1	No	in the separate place	household tap	less than or equal to30 minute	0	0	1	2		No	1	yes	No	1	2	0	1	1	1	1	1	0	1	covered pit latrine	1	0
155	gono	2	0	1	1	5	college and above	government employed	1 0r 2	1 or 2	1	1	1	1	1	1	1	1	1	4	1	1	1	No	in the separate place	river	less than or equal to30 minute	1	0	1	2	1	No	1	yes	yes	2	2	1	1	1	1	1	1	1	1	covered pit latrine	0	0
458	gono	2	0	1	0	2	read and write only	housewife	1 0r 2	1 or 2	2	1	1	1	1	1	1	1	1	4	1	1	1	yes	together with humans	river	>30 minutes	1	0	1	2		No	1	yes	yes	2	2	0	1	1	1	1	1	0	0	covered pit latrine	1	0
294	jara	1	1	1	1	4	primary	merchant	1 0r 2	above 2	1	0	1	1	1	1	1	1	1	4	1	1	0	No	in the separate place	household tap	less than or equal to30 minute	0	0	2			No	1	yes	No	2	2	0	1	1	1	1	1	0	1	covered pit latrine	1	0
395	andabet	2	1	1	1	4	seconday	housewife	1 0r 2	above 2	2	1	1	1	1	1	1	0	1	4	1	1	1	No	in the separate place	household tap	less than or equal to30 minute	1	2	1	2		No	1	yes	yes	2	2	0	1	1	1	0	1	1	1	covered pit latrine	1	0
298	jara	2	1	1	1	3	can not read and write	farmer	1 0r 2	above 2	2	0	1	1	1	1	1	1	1	4	1	1	0	yes	together with humans	household tap	less than or equal to30 minute	1	0	1	2		No	1	yes	No	1	2	0	1	1	1	1	1	0	1	covered pit latrine	1	0
316	jara	2	1	1	1	4	seconday	merchant	1 0r 2	1 or 2	1	0	1	1	1	1	1	0	1	4	1	1	1	yes	in the separate place	household tap	less than or equal to30 minute	1	0	1	2		No	1	yes	No	2	2	0	1	1	1	1	1	0	1	covered pit latrine	1	0
311	jara	2	1	2	1	3	primary	merchant	1 0r 2	above 2	2	0	0	1	1	1	1	1	1	4	1	1	1	No	in the separate place	household tap	less than or equal to30 minute	0	0	1	2		No	1	yes	No	1	2	0	1	1	1	1	1	0	1	covered pit latrine	1	0
38	andabet	3	0	1	1	5	college and above	government employed	1 0r 2	above 2	2	1	1	1	1	1	1	1	1	4	0	1	1	No	in the separate place	household tap	less than or equal to30 minute	0	2	1	2	2	No	1	yes	No	2	2	0	1	1	1	1	1	1	1	covered pit latrine	1	0
74	zeboye	2	0	1	1	1	seconday	housewife	1 0r 2	above 2	1	0	1	1	1	1	1	1	1	4	1	1	1	yes	together with humans	river	>30 minutes	1	0	1	2		No	1	yes	yes	2	2	0	1	1	1	0	0	0	1	covered pit latrine	0	0
301	jara	2	1	1	1	3	seconday	merchant	1 0r 2	1 or 2	1	0	1	1	1	1	1	1	1	4	1	1	0	No	in the separate place	household tap	less than or equal to30 minute	1	0	1	2		No	1	yes	No	1	2	0	1	1	0	1	1	1	1	covered pit latrine	1	0
384	andabet	2	1	1	1	1	read and write only	housewife	for greater than 2	above 2	1	1	1	1	1	1	1	1	1	4	1	1	0	No	in the separate place	household tap	less than or equal to30 minute	1	2	1	2	2	No	1	yes	yes	1	2	0	1	1	1	1	1	1	1	covered pit latrine	1	0
278	jara	3	1	2	1	3	seconday	merchant	1 0r 2	above 2	1	0	1	1	1	1	1	1	1	4	1	1	1	No	in the separate place	household tap	less than or equal to30 minute	1	2	1	2		No	1	yes	No	1	2	0	1	1	1	1	1	0	1	covered pit latrine	1	0
439	melat	3	0	1	1	1	can not read and write	farmer	1 0r 2	1 or 2	2	0	1	1	1	1	1	1	0	0	1	0	0	yes	together with humans	river	>30 minutes	1	0	2			No	1	yes	No	1	2	0	1	0	0	1	1	0	0		0	0
136	gono	3	0	1	1	1	can not read and write	farmer	1 0r 2	above 2	1	1	1	1	0	1	1	0	1	4	0	1	1	yes	together with humans	river	>30 minutes	1	0	1	2		No	1	yes	yes	1	2	1	1	1	1	1	0	0	1	covered pit latrine	1	0
2	andabet	2	1	2	1	2	read and write only	housewife	1 0r 2	above 2	1	1	0	1	1	1	1	1	1	4	0	1	1	yes	in the separate place	household tap	less than or equal to30 minute	1	2	1	2	2	No	1	yes	yes	2	2	0	1	1	1	1	0	1	1	covered pit latrine	1	2
17	andabet	2	1	1	1	1	primary	housewife	1 0r 2	above 2	1	0	1	1	1	1	1	1	1	4	0	1	1	No	in the separate place	household tap	less than or equal to30 minute	1	2	1	2	2	yes	1	yes	No	2	2	0	1	1	1	0	0	0	1	covered pit latrine	1	0
290	jara	1	1	1	1	3	read and write only	housewife	1 0r 2	above 2	2	0	1	1	1	1	1	1	1	4	1	1	1	No	in the separate place	household tap	less than or equal to30 minute	1	0	1	2		No	1	yes	No	2	2	0	1	1	1	0	0	0	1	covered pit latrine	1	0
289	jara	3	1	1	1	1	read and write only	housewife	1 0r 2	1 or 2	1	0	1	1	1	1	1	1	1	4	1	1	1	No	in the separate place	household tap	less than or equal to30 minute	1	0	1	2		No	1	yes	No	2	2	0	1	1	1	1	1	0	1	covered pit latrine	1	0
269	jara	2	1	1	1	2	primary	merchant	1 0r 2	1 or 2	2	0	1	1	1	1	1	1	1	4	0	1	0	yes	together with humans	household tap	less than or equal to30 minute	1	0	1	2		No	1	yes	No	1	2	0	1	1	1	0	1	1	1	covered pit latrine	1	0
592	jara	3	1	1	0	4	college and above	daily laborer	for greater than 2	above 2	2	0	1	1	1	1	1	1	1	4	0	1	1	yes	together with humans	household tap	less than or equal to30 minute	1	0	1	2		No	1	yes	No	2	2	0	1	1	1	1	0	1	1	covered pit latrine	1	0
282	jara	1	1	1	1	3	primary	farmer	1 0r 2	1 or 2	1	0	1	1	1	1	1	0	1	4	1	1	1	No	in the separate place	river	less than or equal to30 minute	1	0	1	2		No	1	yes	No	2	2	0	1	1	1	1	1	0	1	covered pit latrine	1	0
550	jara	2	1	1	0	1	read and write only	merchant	for greater than 2	1 or 2	1	0	1	1	1	1	1	1	1	4	1	1	0	No	in the separate place	household tap	less than or equal to30 minute	1	0	1	2		No	1	yes	No	1	2	0	1	1	1	1	1	0	1	covered pit latrine	1	0
596	jara	3	1	1	0	2	read and write only	housewife	for greater than 2	above 2	2	0	1	1	1	1	1	1	1	4	1	1	1	No	in the separate place	household tap	less than or equal to30 minute	1	0	1	2		No	1	yes	No	1	2	0	1	1	1	1	1	0	1	covered pit latrine	1	0
561	jara	3	1	1	0	1	primary	housewife	for greater than 2	above 2	1	0	1	1	1	1	1	1	1	4	1	1	1	No	in the separate place	household tap	less than or equal to30 minute	1	0	1	2		No	1	yes	No	1	2	0	1	1	1	1	1	0	1	covered pit latrine	1	0
177	aruta	2	0	1	1	1	can not read and write	farmer	1 0r 2	above 2	2	0	1	1	1	1	1	1	1	4	1	1	0	yes	together with humans	river	>30 minutes	1	0	1	2		No	1	yes	No	2	2	0	1	1	0	1	0	0	1	covered pit latrine	1	0
252	jara	3	1	1	0	3	primary	daily laborer	1 0r 2	above 2	1	0	1	1	1	1	1	0	1	4	1	1	1	No	in the separate place	household tap	less than or equal to30 minute	1	0	1	2		No	1	yes	No	2	2	0	1	1	1	1	0	0	1	covered pit latrine	1	0
399	andabet	2	1	1	1	5	college and above	housewife	for greater than 2	1 or 2	1	1	0	1	1	1	1	0	1	4	1	1	0	No	in the separate place	household tap	less than or equal to30 minute	1	2	1	2	2	No	1	yes	yes	2	2	0	1	1	1	1	1	1	1	covered pit latrine	1	0
471	gono	2	0	2	0	2	primary	housewife	for greater than 2	1 or 2	1	1	1	1	1	1	1	0	1	4	0	1	1	yes	together with humans	river	>30 minutes	1	0	1	2		yes	1	yes	yes	1	2	0	1	1	1	1	1	0	1	covered pit latrine	1	0
71	zeboye	2	0	1	1	3	seconday	housewife	1 0r 2	above 2	1	0	1	1	1	1	1	1	1	4	1	1	0	No	in the separate place	river	>30 minutes	0	0	1	2		No	1	yes	yes	2	2	0	1	1	1	0	0	0	1	uncovered pit latrine	1	0
35	andabet	2	0	1	0	1	primary	merchant	1 0r 2	above 2	1	1	0	1	1	1	1	1	1	4	1	1	1	No	in the separate place	household tap	less than or equal to30 minute	1	2	1	2	2	yes	1	yes	No	2	2	0	1	1	1	1	0	1	1	uncovered pit latrine	0	0
599	jara	2	1	1	0	1	can not read and write	farmer	1 0r 2	1 or 2	1	0	1	1	1	1	1	1	1	4	1	1	1	No	in the separate place	household tap	less than or equal to30 minute	1	0	1	2		No	1	yes	No	2	2	0	1	1	1	1	1	1	1	covered pit latrine	1	0
6	andabet	3	1	1	0	1	primary	housewife	1 0r 2	above 2	2	0	1	1	1	1	1	0	1	4	1	1	1	No	in the separate place	household tap	less than or equal to30 minute	1	2	1	2	2	No	1	yes	No	2	2	0	1	1	1	1	1	1	1	covered pit latrine	1	2
499	zeboye	3	0	1	1	2	read and write only	farmer	1 0r 2	above 2	2	0	1	1	1	1	1	1	0	0	1	0	0	yes	together with humans	river	>30 minutes	0	0	2			No	1	yes	yes	2	2	1	0	0	0	1	0	0	0		0	0
598	jara	3	1	1	0	1	read and write only	housewife	for greater than 2	above 2	1	0	1	1	1	1	1	1	1	4	1	1	1	No	in the separate place	household tap	less than or equal to30 minute	0	0	1	2		No	1	yes	No	1	2	0	1	1	1	1	1	0	1	covered pit latrine	1	0
617	melat	2	0	1	0	2	read and write only	housewife	for greater than 2	above 2	2	0	1	1	1	1	1	1	0	0	1	0	0	yes	together with humans	river	>30 minutes	1	0	2			No	1	yes	No	2	2	0	1	1	0	1	0	0	0		0	0
594	jara	3	1	1	0	2	read and write only	housewife	for greater than 2	above 2	1	0	1	1	1	1	1	1	1	4	1	1	1	No	in the separate place	household tap	less than or equal to30 minute	1	0	1	2		No	1	yes	No	2	2	0	1	1	0	0	0	0	1	covered pit latrine	1	0
39	andabet	3	1	2	0	1	primary	merchant	1 0r 2	above 2	1	0	1	1	1	1	1	0	1	4	0	1	1	No	in the separate place	household tap	less than or equal to30 minute	1	2	1	2	2	No	1	yes	No	1	2	0	0	1	1	0	0	0	1	uncovered pit latrine	1	0
562	jara	3	1	1	0	1	read and write only	farmer	for greater than 2	above 2	1	0	0	1	1	1	1	1	1	4	0	1	1	No	in the separate place	household tap	less than or equal to30 minute	1	0	1	2		No	1	yes	No	1	2	0	1	1	1	1	1	0	1	covered pit latrine	1	0
309	jara	3	0	2	1	3	primary	merchant	1 0r 2	1 or 2	1	0	1	1	1	1	1	1	1	4	1	1	1	No	in the separate place	household tap	less than or equal to30 minute	1	0	1	2		No	1	yes	No	1	2	0	1	1	1	1	1	0	1	covered pit latrine	1	0
375	andabet	2	1	1	1	2	read and write only	farmer	1 0r 2	above 2	2	0	1	1	1	1	1	0	1	4	1	1	0	yes	in the separate place	household tap	less than or equal to30 minute	1	0	1	2	1	No	1	yes	yes	2	2	0	1	1	1	1	1	1	1	covered pit latrine	0	0
371	andabet	2	1	1	1	1	primary	government employed	1 0r 2	1 or 2	1	1	1	1	1	1	1	0	1	4	1	1	0	yes	together with humans	household tap	less than or equal to30 minute	1	1	1	2	2	No	1	yes	yes	2	2	0	1	1	1	1	1	1	1	covered pit latrine	1	0
346	andabet	2	1	1	0	1	read and write only	daily laborer	1 0r 2	above 2	2	0	1	1	1	1	1	0	1	4	1	1	1	No	in the separate place	household tap	less than or equal to30 minute	1	1	1	2		No	1	yes	yes	2	2	0	1	1	1	1	0	1	1	covered pit latrine	1	0
288	jara	2	1	1	1	2	primary	merchant	1 0r 2	above 2	1	0	1	1	1	1	1	1	1	4	1	1	1	No	in the separate place	household tap	less than or equal to30 minute	1	0	1	2		No	1	yes	No	2	2	0	1	1	1	1	1	0	1	covered pit latrine	1	0
272	jara	3	1	2	1	3	read and write only	merchant	1 0r 2	1 or 2	2	0	1	1	1	1	1	1	1	4	1	1	1	No	in the separate place	household tap	less than or equal to30 minute	1	0	1	2		yes	1	yes	No	1	2	0	1	1	1	1	1	1	1	covered pit latrine	1	0
8	andabet	2	1	1	1	1	can not read and write	farmer	1 0r 2	1 or 2	2	0	0	1	1	1	1	0	0	0	0	0	0	yes	in the separate place	household tap	less than or equal to30 minute	1	2	2		2	No	1	yes	No	1	2	0	1	1	1	1	0	0	0		0	2
376	andabet	2	1	1	1	2	read and write only	housewife	1 0r 2	1 or 2	1	1	1	1	1	1	1	0	1	4	1	1	0	No	in the separate place	household tap	less than or equal to30 minute	1	0	1	2		yes	1	yes	yes	2	2	0	1	1	1	1	1	0	1	covered pit latrine	0	0
407	andabet	2	1	1	1	5	college and above	government employed	1 0r 2	above 2	1	1	1	1	1	1	1	0	1	4	1	1	1	No	in the separate place	household tap	less than or equal to30 minute	1	1	1	2	1	No	1	yes	yes	2	2	1	1	1	1	1	1	1	1	covered pit latrine	1	0
28	andabet	2	1	1	1	1	primary	housewife	1 0r 2	above 2	2	1	0	1	1	1	1	0	1	4	0	1	1	yes	in the separate place	household tap	less than or equal to30 minute	0	2	1	2	2	No	1	yes	No	2	2	0	1	1	1	1	1	1	1	uncovered pit latrine	1	0
293	jara	2	1	1	1	3	seconday	daily laborer	1 0r 2	1 or 2	2	0	0	1	1	1	1	1	1	4	1	1	1	yes	together with humans	household tap	less than or equal to30 minute	1	0	1	2		No	1	yes	No	2	2	0	1	1	1	1	1	0	1	covered pit latrine	1	0
348	andabet	2	1	1	0	2	read and write only	daily laborer	1 0r 2	above 2	1	1	0	1	1	1	1	0	1	4	1	1	1	No	in the separate place	household tap	less than or equal to30 minute	0	0	1			yes	1	yes	yes	2	2	0	1	1	1	1	0	1	1	covered pit latrine	1	0
91	zeboye	2	0	1	1	4	seconday	housewife	1 0r 2	above 2	1	0	1	1	1	1	1	1	1	4	1	1	0	No	in the separate place	river	>30 minutes	1	0	1	2		No	1	yes	yes	2	2	0	1	1	1	0	0	1	1	uncovered pit latrine	0	0
58	andabet	1	1	1	1	3	seconday	housewife	1 0r 2	above 2	2	0	1	1	1	1	1	0	1	4	1	1	1	No	in the separate place	household tap	less than or equal to30 minute	0	2	1	2	2	No	1	yes	No	2	2	0	1	1	1	0	0	0	1	covered pit latrine	0	0
40	andabet	2	1	1	1	1	can not read and write	farmer	1 0r 2	above 2	1	1	0	1	1	1	0	1	1	4	0	1	0	yes	together with humans	household tap	less than or equal to30 minute	0	2	1	2	2	No	1	yes	No	1	2	0	1	1	1	0	0	0	1	covered pit latrine	1	0
542	zeboye	2	0	1	0	2	primary	housewife	1 0r 2	1 or 2	1	0	1	1	1	1	1	1	1	4	1	1	0	yes	together with humans	river	>30 minutes	1	0	1	2		No	1	yes	yes	1	2	0	0	0	0	1	1	1	1	covered pit latrine	1	0
42	andabet	1	1	1	1	4	read and write only	housewife	1 0r 2	above 2	2	0	1	1	1	1	1	1	1	4	1	1	0	yes	in the separate place	household tap	less than or equal to30 minute	0	2	1	2	2	No	1	No	No	2	2	1	1	1	1	0	0	0	1	covered pit latrine	1	0
264	jara	2	1	1	1	4	primary	housewife	1 0r 2	above 2	2	0	1	1	1	1	1	1	1	4	1	1	1	No	in the separate place	household tap	less than or equal to30 minute	1	0	1	2		No	1	yes	No	2	2	0	1	1	1	1	1	0	1	covered pit latrine	1	0
383	andabet	2	1	1	1	1	read and write only	housewife	1 0r 2	above 2	1	1	1	1	1	1	1	1	1	4	1	1	0	No	in the separate place	household tap	less than or equal to30 minute	1	2	1	2	2	No	1	yes	yes	2	2	1	1	1	1	0	0	0	1	uncovered pit latrine	0	0
284	jara	3	1	1	1	1	can not read and write	farmer	1 0r 2	1 or 2	1	0	0	1	1	1	1	1	1	4	1	1	1	No	in the separate place	household tap	less than or equal to30 minute	1	0	1	2		No	1	yes	No	1	2	0	1	1	1	1	1	1	1	covered pit latrine	1	0
285	jara	2	1	1	1	1	primary	farmer	1 0r 2	above 2	2	0	1	1	1	1	1	1	1	4	1	1	0	No	in the separate place	household tap	less than or equal to30 minute	0	1	1	1		No	1	yes	No	2	2	0	1	1	1	1	1	0	1	covered pit latrine	1	0
291	jara	2	1	1	1	1	read and write only	merchant	1 0r 2	above 2	1	0	1	1	1	1	1	1	1	4	1	1	1	No	in the separate place	household tap	less than or equal to30 minute	1	0	1	2		No	1	yes	No	2	2	1	1	1	1	1	1	0	1	covered pit latrine	1	0
317	jara	2	1	2	1	3	primary	merchant	1 0r 2	above 2	1	0	0	1	1	1	1	1	1	4	1	1	1	No	in the separate place	household tap	less than or equal to30 minute	1	0	1	2		No	1	yes	No	2	2	0	1	1	1	1	1	0	1	covered pit latrine	1	0
374	andabet	2	1	1	1	2	read and write only	housewife	1 0r 2	above 2	1	0	1	1	1	1	1	0	1	4	1	1	0	No	in the separate place	household tap	less than or equal to30 minute	1	1	1	2	1	No	1	yes	yes	2	2	0	1	1	1	1	1	1	1	covered pit latrine	1	0
326	jara	2	1	1	1	3	read and write only	merchant	1 0r 2	1 or 2	2	0	1	1	1	0	1	1	1	4	1	1	1	yes	together with humans	household tap	less than or equal to30 minute	0	0	1	2		No	1	yes	No	2	2	0	1	1	1	1	1	0	1	covered pit latrine	1	0
455	gono	2	0	1	0	1	can not read and write	housewife	1 0r 2	above 2	2	1	1	1	1	1	1	1	1	4	1	1	0	yes	together with humans	river	>30 minutes	1	0	1	2		No	1	yes	yes	2	2	0	1	1	1	0	0	0	1	covered pit latrine	1	0
393	andabet	1	1	1	1	1	can not read and write	housewife	1 0r 2	above 2	1	0	1	1	1	1	1	0	1	4	1	1	0	No	in the separate place	household tap	>30 minutes	1	2	1	1		No	1	yes	yes	2	2	0	1	1	1	1	1	1	1	covered pit latrine	1	0
362	andabet	1	1	1	1	1	college and above	housewife	1 0r 2	1 or 2	1	1	1	1	1	1	1	0	1	4	1	1	0	No	in the separate place	household tap	less than or equal to30 minute	1	0	1	2	2	No	1	yes	yes	2	2	0	1	1	1	1	1	1	1	uncovered pit latrine	1	0
344	andabet	2	1	1	1	3	primary	housewife	1 0r 2	above 2	1	1	1	1	1	1	1	1	1	4	1	1	1	No	in the separate place	household tap	less than or equal to30 minute	1	1	1	2		yes	1	yes	yes	2	2	0	1	1	1	0	0	0	1	covered pit latrine	1	0
124	gono	1	0	1	1	4	primary	merchant	1 0r 2	above 2	2	1	1	1	1	0	1	1	1	4	1	1	0	No	in the separate place	river	>30 minutes	1	0	1	1		yes	1	yes	yes	2	2	1	1	1	1	0	0	1	1	covered pit latrine	0	0
342	andabet	2	1	1	1	2	read and write only	housewife	1 0r 2	1 or 2	1	0	1	1	1	1	1	0	1	4	1	1	1	yes	together with humans	household tap	less than or equal to30 minute	1	0	1	2		No	1	yes	yes	2	2	0	1	1	1	1	1	1	1	covered pit latrine	1	0
560	jara	3	1	1	0	1	read and write only	farmer	1 0r 2	above 2	2	0	1	1	1	1	1	1	1	4	0	1	0	No	in the separate place	household tap	less than or equal to30 minute	1	0	1	2		No	1	yes	No	2	2	0	1	1	1	1	0	0	1	covered pit latrine	1	0
523	zeboye	1	0	2	0	3	primary	merchant	for greater than 2	above 2	2	0	1	1	1	1	1	1	1	0	1	0	0	yes	together with humans	river	>30 minutes	1	0	1	2		No	1	yes	yes	2	2	0	1	1	0	1	0	0	0		0	0
80	zeboye	2	1	1	1	3	primary	housewife	1 0r 2	above 2	2	0	1	1	1	1	1	1	1	4	1	1	1	No	in the separate place	river	less than or equal to30 minute	0	0	1	2		No	1	yes	yes	2	2	0	1	1	1	0	0	0	1	uncovered pit latrine	1	0
442	melat	3	0	1	1	1	can not read and write	farmer	1 0r 2	above 2	1	0	1	1	1	1	1	1	0	0	1	0	0	yes	together with humans	river	>30 minutes	1	0	2			No	1	yes	No	1	2	0	1	1	1	1	1	0	0		0	0
570	jara	3	1	1	0	1	read and write only	housewife	for greater than 2	above 2	2	0	1	1	1	1	1	0	1	4	1	1	1	No	in the separate place	household tap	less than or equal to30 minute	1	0	1	2		No	1	yes	No	2	2	0	1	1	1	1	1	0	1	covered pit latrine	1	0
580	jara	3	1	1	0	3	seconday	daily laborer	1 0r 2	above 2	2	0	1	1	1	1	1	1	1	4	1	1	1	No	in the separate place	household tap	less than or equal to30 minute	1	0	1	2		No	1	yes	No	2	2	0	1	1	1	1	1	1	1	covered pit latrine	1	0
460	gono	2	0	1	0	3	read and write only	housewife	1 0r 2	above 2	1	1	1	1	0	1	1	1	1	4	1	1	1	yes	together with humans	river	>30 minutes	1	0	1	2		yes	1	yes	yes	2	2	0	1	1	1	1	1	0	1	covered pit latrine	1	0
400	andabet	3	1	2	0	3	read and write only	farmer	1 0r 2	above 2	2	1	1	1	1	1	1	0	1	4	1	1	0	yes	in the separate place	household tap	less than or equal to30 minute	1	0	1	2		yes	1	yes	yes	2	2	0	1	1	1	1	1	1	1	covered pit latrine	1	0
297	jara	2	1	1	1	1	can not read and write	daily laborer	1 0r 2	above 2	2	0	1	1	1	1	1	1	1	4	1	1	1	No	in the separate place	household tap	less than or equal to30 minute	1	0	1	2		No	1	yes	No	1	2	0	1	1	0	1	1	0	1	covered pit latrine	1	0
1	andabet	1	1	1	1	3	primary	housewife	for greater than 2	1 or 2	2	0	1	1	1	1	1	1	1	4	1	1	1	No	in the separate place	household tap	less than or equal to30 minute	0	2	1	2	2	No	1	yes	yes	2	2	0	1	1	1	1	1	1	1	covered pit latrine	0	2
527	zeboye	3	1	1	0	1	can not read and write	housewife	for greater than 2	above 2	1	0	1	1	1	1	1	1	0	0	1	0	0	yes	together with humans	river	>30 minutes	0	0	2			No	1	yes	yes	2	2	0	0	0	0	1	0	0	0		0	0
413	andabet	2	1	1	0	1	seconday	daily laborer	1 0r 2	above 2	1	1	1	1	1	1	1	0	1	4	1	1	1	No	in the separate place	household tap	less than or equal to30 minute	1	0	1	2		No	1	yes	yes	2	2	0	1	1	1	1	1	1	1	covered pit latrine	1	0
98	zeboye	2	0	1	1	1	can not read and write	farmer	1 0r 2	above 2	2	0	1	1	1	1	1	1	1	4	0	1	0	yes	together with humans	river	>30 minutes	0	2	1	2		No	1	yes	yes	2	2	0	1	1	1	1	1	1	1	uncovered pit latrine	1	0
56	andabet	2	0	1	0	4	college and above	merchant	1 0r 2	above 2	2	1	1	1	1	1	1	1	1	4	1	1	0	No	in the separate place	household tap	less than or equal to30 minute	0	2	1	2	2	No	1	yes	yes	2	2	0	1	1	1	1	0	0	1	covered pit latrine	1	0
547	jara	2	1	2	0	3	seconday	housewife	for greater than 2	above 2	1	0	1	1	1	1	1	1	1	4	1	1	1	No	in the separate place	household tap	less than or equal to30 minute	1	0	1	2		No	1	yes		1	2	0	1	1	1	1	1	0	1	covered pit latrine	1	0
366	andabet	2	1	1	1	3	primary	government employed	1 0r 2	above 2	2	1	1	1	1	1	1	0	1	4	1	1	1	No	in the separate place	household tap	less than or equal to30 minute	0	0	1	2	2	No	1	yes	yes	2	2	1	1	1	1	1	1	0	1	uncovered pit latrine	1	0
153	gono	1	0	1	1	3	primary	farmer	1 0r 2	1 or 2	1	1	1	1	1	1	1	0	1	4	0	1	1	No	in the separate place	river	>30 minutes	1	0	1	2		No	1	yes	yes	1	2	1	1	1	1	1	1	1	1	covered pit latrine	1	0
451	gono	3	0	1	1	1	read and write only	farmer	for greater than 2	1 or 2	2	1	1	1	1	1	1	0	1	4	1	1	0	yes	together with humans	river	>30 minutes	1	0	1	2	2	No	1	yes	yes	1	2	0	1	1	1	1	1	0	1	covered pit latrine	1	0
477	gono	2	0	1	1	2	primary	farmer	1 0r 2	1 or 2	1	1	0	1	1	1	1	1	1	4	1	1	1	yes	together with humans	river	>30 minutes	1	0	1	2		No	1	yes	yes	2	2	0	1	1	1	1	0	0	1	covered pit latrine	1	0
134	gono	3	0	1	1	2	read and write only	farmer	1 0r 2	1 or 2	2	0	1	1	1	1	1	1	1	4	1	1	1	yes	together with humans	river	>30 minutes	1	0	1	2		No	1	yes	No	2	2	0	1	1	1	1	1	1	1	covered pit latrine	1	0
390	andabet	2	1	1	1	1	read and write only	housewife	1 0r 2	above 2	2	1	1	1	1	1	1	0	1	4	1	1	1	No	in the separate place	household tap	less than or equal to30 minute	1	2	1	2	2	No	1	yes	yes	2	2	0	1	1	1	0	0	0	1	covered pit latrine	1	0
7	andabet	1	1	1	0	1	read and write only	housewife	1 0r 2	above 2	1	0	1	1	1	1	1	0	1	4	1	1	1	yes	in the separate place	household tap	less than or equal to30 minute	1	2	1	2	2	No	1	yes	yes	2	2	0	1	1	1	0	0	0	1	covered pit latrine	1	2
378	andabet	1	1	1	1	1	college and above	housewife	1 0r 2	above 2	2	1	1	1	1	1	1	1	1	4	1	1	0	No	in the separate place	household tap	less than or equal to30 minute	1	2	1	2	2	No	1	yes	yes	1	2	0	1	1	1	1	0	0	1	covered pit latrine	1	0
323	jara	2	1	1	1	3	primary	merchant	for greater than 2	above 2	2	0	1	1	1	1	1	1	1	4	1	1	1	yes	together with humans	household tap	less than or equal to30 minute	1	0	1	2		No	1	yes	No	1	2	0	1	1	0	0	0	0	1	covered pit latrine	1	0
566	jara	3	1	1	0	1	read and write only	housewife	1 0r 2	above 2	2	0	1	1	1	1	0	1	1	4	1	1	0	No	in the separate place	household tap	less than or equal to30 minute	0	2	1	2		No	1	yes	No	1	2	0	1	1	1	0	0	0	1	covered pit latrine	1	0
267	jara	2	1	1	1	4	primary	housewife	1 0r 2	above 2	2	0	1	1	1	1	1	1	1	4	1	1	1	No	in the separate place	household tap	less than or equal to30 minute	1	0	1	2		No	1	yes	No	2	2	0	1	1	1	1	1	1	1	covered pit latrine	1	0
404	andabet	2	1	1	1	1	can not read and write	farmer	1 0r 2	above 2	2	1	1	1	1	1	1	1	1	4	1	1	1	No	in the separate place	river	less than or equal to30 minute	1	0	1	2		No	1	yes	yes	2	2	0	1	1	1	1	1	0	1	covered pit latrine	1	0
22	andabet	2	1	1	1	3	seconday	housewife	1 0r 2	above 2	1	1	0	1	1	1	1	0	1	4	0	1	0	No	in the separate place	household tap	less than or equal to30 minute	1	2	1	2	2	No	1	yes	yes	2	2	0	1	1	1	1	1	1	1	covered pit latrine	1	0
78	zeboye	2	0	1	1	4	seconday	housewife	1 0r 2	above 2	2	0	1	1	1	1	1	1	1	4	1	1	0	yes	in the separate place	river	>30 minutes	1	0	1	2		No	1	yes	yes	2	2	1	1	1	1	0	0	0	1	covered pit latrine	1	0
347	andabet	3	1	1	1	3	read and write only	housewife	1 0r 2	above 2	1	0	1	1	1	1	1	0	1	4	1	1	1	No	in the separate place	household tap	less than or equal to30 minute	1	1	1	2		No	1	yes	yes	2	2	0	1	1	1	1	1	0	1	covered pit latrine	1	0
336	jara	3	1	1	1	4	seconday	merchant	1 0r 2	above 2	1	0	1	1	1	1	1	1	1	4	1	1	1	No	in the separate place	household tap	less than or equal to30 minute	1	0	1	2		No	1	yes	No	2	2	0	1	1	0	1	1	0	1	covered pit latrine	1	0
5	andabet	3	1	1	0	1	primary	housewife	1 0r 2	above 2	2	1	1	1	1	1	1	0	1	4	1	1	1	yes	in the separate place	household tap	less than or equal to30 minute	1	2	1	2	2	No	1	yes	No	1	2	0	1	1	1	1	1	0	1	covered pit latrine	1	2
372	andabet	2	1	1	1	2	read and write only	housewife	1 0r 2	above 2	2	1	1	1	1	1	1	0	1	4	1	1	0	No	in the separate place	household tap	less than or equal to30 minute	1	1	1	2		No	1	yes	yes	1	2	1	1	1	1	1	1	0	1	covered pit latrine	1	0
435	melat	3	0	1	1	1	can not read and write	farmer	1 0r 2	1 or 2	2	0	1	1	1	1	0	1	1	4	1	1	0	yes	together with humans	river	>30 minutes	1	0	1	2		No	1	yes	No	1	2	0	1	1	1	1	0	1	1	uncovered pit latrine	1	0
82	zeboye	1	1	2	0	1	can not read and write	housewife	1 0r 2	above 2	2	0	1	1	1	1	1	1	1	4	1	1	0	No	in the separate place	river	>30 minutes	0	0	1	2		No	1	yes	yes	2	2	0	1	1	1	0	0	0	1	uncovered pit latrine	1	0
302	jara	3	1	1	1	1	can not read and write	farmer	1 0r 2	above 2	1	0	1	1	1	1	1	1	1	4	1	1	1	yes	together with humans	household tap	less than or equal to30 minute	0	0	1	2		No	1	yes	No	1	2	0	1	1	1	1	1	0	1	covered pit latrine	1	0
597	jara	3	1	1	0	1	can not read and write	farmer	1 0r 2	above 2	2	0	0	1	1	1	1	1	1	4	1	1	1	No	in the separate place	household tap	less than or equal to30 minute	0	0	1	2		No	1	yes	No	1	2	0	1	1	1	1	0	0	1	covered pit latrine	1	0
567	jara	3	1	1	0	1	read and write only	housewife	1 0r 2	above 2	2	0	1	1	1	1	1	1	1	4	1	1	0	No	in the separate place	household tap	less than or equal to30 minute	1	0	1	2		No	1	yes	No	1	2	0	1	1	1	1	1	0	1	covered pit latrine	1	0
107	zeboye	1	1	2	1	1	can not read and write	farmer	1 0r 2	above 2	2	1	1	1	1	1	1	1	1	4	1	0	0	yes	together with humans	river	>30 minutes	1	0	1	2		No	1	yes	yes	1	2	0	0	0	0	0	0	0	1	uncovered pit latrine	1	0
307	jara	2	1	1	1	3	primary	housewife	1 0r 2	above 2	2	0	1	1	1	1	1	1	1	4	1	1	1	No	in the separate place	household tap	less than or equal to30 minute	1	0	1	2		No	1	yes	No	2	2	0	1	1	0	1	0	0	1	covered pit latrine	1	0
139	gono	3	0	1	1	1	can not read and write	farmer	1 0r 2	above 2	1	0	0	1	1	1	1	1	1	4	0	1	1	yes	in the separate place	river	>30 minutes	1	0	1	2		No	1	No	No	2	2	0	1	1	0	0	0	0	1	uncovered pit latrine	1	0
363	andabet	2	1	1	1	3	primary	housewife	1 0r 2	above 2	1	0	1	1	1	1	1	0	1	4	1	1	1	No	in the separate place	household tap	less than or equal to30 minute	1	0	1	2	2	yes	1	yes	yes	2	2	0	1	1	1	1	1	1	1	covered pit latrine	1	0
587	jara	3	1	1	1	2	can not read and write	government employed	for greater than 2	above 2	2	0	1	1	1	1	1	1	1	4	1	0	1	No	in the separate place	household tap	less than or equal to30 minute	1	0	1	2		No	1	yes	No	1	2	0	1	1	1	1	1	1	1	covered pit latrine	1	0
279	jara	2	1	2	1	2	primary	merchant	1 0r 2	1 or 2	2	0	1	1	1	1	0	1	1	4	1	1	1	No	in the separate place	household tap	less than or equal to30 minute	1	2	1	2		No	1	yes	No	1	2	0	1	1	1	1	1	0	1	covered pit latrine	1	0
478	gono	2	0	1	1	1	can not read and write	farmer	1 0r 2	above 2	1	1	1	1	1	1	1	1	1	4	0	1	0	yes	together with humans	river	>30 minutes	1	0	1	2		No	1	yes	yes	2	2	0	1	1	1	1	1	0	1	covered pit latrine	1	0
373	andabet	2	1	1	1	2	read and write only	housewife	1 0r 2	1 or 2	1	1	1	1	1	1	1	0	1	4	1	1	0	yes	in the separate place	household tap	less than or equal to30 minute	1	0	1	2	1	No	1	yes	yes	1	2	0	1	1	1	1	1	0	1	covered pit latrine	0	0
66	zeboye	2	0	1	1	4	seconday	farmer	for greater than 2	1 or 2	1	0	1	1	1	1	1	1	1	4	0	1	0	yes	together with humans	river	>30 minutes	1	0	1	2		No	1	yes	yes	2	2	1	1	0	1	0	0	0	1	covered pit latrine	1	0
559	jara	3	1	1	0	2	read and write only	merchant	1 0r 2	above 2	2	0	1	1	1	1	1	1	1	4	1	1	1	No	in the separate place	household tap	>30 minutes	0	0	1	2		No	1	yes	No	2	2	0	1	1	1	1	1	1	1	covered pit latrine	1	0
61	zeboye	2	0	1	1	1	seconday	farmer	for greater than 2	above 2	2	0	1	1	1	1	1	1	1	4	1	1	0	yes	together with humans	river	>30 minutes	1	0	1	2		No	1	yes	yes	2	2	0	1	1	1	0	0	0	1	covered pit latrine	1	0
330	jara	2	1	1	1	1	primary	merchant	for greater than 2	above 2	2	0	1	1	1	1	1	1	1	4	1	1	1	yes	together with humans	household tap	less than or equal to30 minute	1	0	1	2		No	1	yes	No	1	2	0	1	1	1	0	0	1	1	covered pit latrine	1	0
68	zeboye	3	0	1	1	1	can not read and write	farmer	for greater than 2	above 2	2	0	1	1	1	1	1	1	1	0	0	1	0	yes	together with humans	river	>30 minutes	0	0	1	2		No	1	yes	yes	1	2	0	0	0	0	1	1	1	0		0	0
500	zeboye	2	0	1	1	4	seconday	farmer	1 0r 2	above 2	1	0	1	1	1	1	1	1	0	0	1	0	0	yes	together with humans	river	>30 minutes	1	0	2			No	1	yes	yes	2	2	0	0	0	0	1	1	1	0		0	0
244	melat	2	0	1	1	3	can not read and write	farmer	1 0r 2	above 2	1	0	1	1	1	1	1	1	0	0	1	0	0	yes	together with humans	river	>30 minutes	1	0	2			No	1	yes	No	1	2	0	1	1	0	1	0	0	0		0	0
209	melat	2	0	1	1	1	can not read and write	farmer	1 0r 2	above 2	2	0	1	1	1	1	1	1	1	4	1	1	0	yes	together with humans	river	>30 minutes	1	0	1	2		yes	1	yes	No	2	2	0	1	1	1	0	0	0	1	covered pit latrine	0	0
615	melat	2	0	1	1	2	read and write only	housewife	for greater than 2	above 2	1	0	1	1	1	1	1	1	0	0	1	0	0	yes	together with humans	river	>30 minutes	1	0	2			No	1	yes	No	2	2	1	1	1	1	1	0	0	0		0	0
233	melat	2	0	1	1	3	seconday	farmer	1 0r 2	1 or 2	1	0	1	1	1	1	1	1	1	0	1	1	0	yes	together with humans	river	>30 minutes	1	0	1	2		No	1	yes	No	2	2	0	1	1	0	1	0	0	0		0	0
332	jara	1	1	1	1	3	primary	merchant	1 0r 2	above 2	1	0	0	1	1	1	1	1	1	4	1	1	0	No	in the separate place	household tap	less than or equal to30 minute	1	0	1	2		No	1	yes	No	2	2	0	1	1	1	1	1	0	1	covered pit latrine	1	0
602	jara	3	1	2	1	1	read and write only	housewife	for greater than 2	1 or 2	1	0	0	1	1	1	0	1	1	4	1	1	1	No	in the separate place	household tap	less than or equal to30 minute	0	0	1	2		No	1	yes	No	2	2	0	1	1	1	1	1	0	1	covered pit latrine	1	0
530	zeboye	2	0	1	0	3	primary	merchant	1 0r 2	above 2	2	0	1	1	1	1	1	1	1	4	1	1	0	yes	together with humans	river	>30 minutes	1	0	1	2		No	1	yes	yes	2	2	0	0	0	0	0	0	0	1	covered pit latrine	1	0
195	aruta	2	0	1	1	1	primary	farmer	1 0r 2	above 2	2	0	1	1	1	1	1	1	1	4	1	1	0	yes	together with humans	river	>30 minutes	1	0	1	2		No	1	yes	No	1	2	0	1	1	0	1	0	0	1	covered pit latrine	1	0
221	melat	2	0	1	1	3	primary	farmer	1 0r 2	1 or 2	1	0	1	1	1	1	1	1	0	0	1	0	0	No	in the separate place	river	>30 minutes	1	0	2			No	1	yes	No	2	2	0	1	1	1	1	0	0	0		0	0
53		3	1	1	0	1	seconday	merchant	1 0r 2	above 2	2	0	0	1	1	1	0	1	0	0	1	0	0	No	in the separate place	household tap	less than or equal to30 minute	0	2	2		2	No	1	yes	No	2	2	0	0	0	1	1	0	0	0		0	0
174	aruta	1	0	1	1	1	primary	farmer	1 0r 2	1 or 2	1	0	1	1	1	1	1	1	1	4	0	1	0	yes	together with humans	river	>30 minutes	1	0	1	2		No	1	yes	No	2	2	0	1	1	1	0	0	0	1	uncovered pit latrine	1	0
175	aruta	1	0	1	1	1	read and write only	farmer	1 0r 2	above 2	1	0	1	1	1	1	1	1	1	4	1	1	0	yes	together with humans	river	>30 minutes	0	0	1	2		No	1	yes	No	2	2	0	1	1	0	0	0	0	1	covered pit latrine	1	0
180	aruta	3	0	1	1	1	read and write only	farmer	1 0r 2	above 2	1	0	0	1	1	1	1	1	0	0	0	0	0	yes	together with humans	river	>30 minutes	1	0	2		2	No	1	yes	No	1	2	1	0	0	0	0	1	0	0		0	0
143	gono	2	0	1	1	2	can not read and write	farmer	1 0r 2	above 2	2	0	1	1	1	1	1	0	0	0	0	0	0	yes	together with humans	river	>30 minutes	1	0	2			yes	1	yes	No	1	2	1	1	1	1	0	1	1	0		0	0
610	melat	3	0	1	0	2	read and write only	housewife	for greater than 2	above 2	2	0	1	1	1	1	1	1	0	0	1	0	0	yes	together with humans	river	>30 minutes	1	0	2			No	1	yes	No	1	2	0	1	1	1	1	0	0	0		0	0
9	andabet	2	1	1	1	1	seconday	housewife	1 0r 2	above 2	1	0	1	1	0	1	1	0	0	0	1	0	0	No	in the separate place	household tap	less than or equal to30 minute	1	2	2		2	No	1	yes	No	2	2	0	1	1	1	1	0	1	0		0	2
497	zeboye	3	0	1	1	4	seconday	farmer	for greater than 2	above 2	2	0	1	1	1	1	1	1	1	1	1	1	0	yes	together with humans	river	>30 minutes	1	0	1	2		No	1	yes	yes	1	2	0	0	0	0	0	0	0	1	covered pit latrine	1	0
283	jara	2	1	1	1	1	primary	merchant	1 0r 2	1 or 2	1	0	1	1	1	1	1	1	1	4	1	0	1	No	in the separate place	household tap	less than or equal to30 minute	1	0	1	2		No	1	yes	No	2	2	0	1	1	0	1	1	0	1	covered pit latrine	1	0
243	melat	2	0	1	1	1	seconday	farmer	1 0r 2	1 or 2	1	0	1	1	1	1	1	0	0	0		0	0	yes	together with humans	river	>30 minutes	0	0	2			No	1	yes	No	2	2	0	1	1	1	1	0	0	0		0	0
498	zeboye	1	0	1	1	4	seconday	farmer	1 0r 2	above 2	1	0	1	1	1	1	1	1	0	0	1	0	0	yes	together with humans	river	>30 minutes	1	0	2			No	1	yes	yes	2	2	0	1	1	0	0	0	0	0		0	0
411	andabet	3	1	1	0	1	seconday	farmer	1 0r 2	above 2	2	0	0	1	1	0	0	1	1	4	0	1	0	No	in the separate place	household tap	less than or equal to30 minute	1	0	1	2		yes	1	yes	yes	2	2	0	1	1	1	0	0	0	1	covered pit latrine	1	0
59	zeboye	2	0	1	0	1	primary	farmer	for greater than 2	above 2	2	0	0	1	1	0	0	1	1	4	0	1	0	No	in the separate place	river	less than or equal to30 minute	0	0	1	2		yes	1	yes	yes	2	2	0	1	1	1	1	0	1	1	covered pit latrine	1	0
305	jara	2	1	1	1	2	primary	farmer	1 0r 2	above 2	1	0	1	1	1	1	1	1	1	4	0	1	1	yes	together with humans	household tap	less than or equal to30 minute	1	0	1	2		No	1	yes	No	2	2	1	1	1	1	0	1	0	1	covered pit latrine	1	0
533	zeboye	3	0	1	0	1	can not read and write	housewife	for greater than 2	above 2	1	0	1	1	1	1	1	0	0	0	1	0	0	yes	together with humans	river	>30 minutes	1	0	2			No	1	yes	yes	1	2	0	0	0	0	0	0	0	0		0	0
445	melat	2	0	1	1	3	seconday	farmer	1 0r 2	above 2	2	0	1	1	1	1	1	1	1	4	1	1	0	yes	together with humans	river	>30 minutes	1	0	1	2		No	1	yes	No	1	2	0	1	1	1	1	0	0	1	covered pit latrine	1	0
113	gono	1	0	1	1	3	primary	farmer	1 0r 2	above 2	1	1	0	1	1	0	1	1	1	4	1	0	0	No	in the separate place	river	>30 minutes	1	0	1	2		No	1	yes	yes	2	2	0	1	1	1	0	0	0	1	covered pit latrine	1	0
433	melat	3	0	1	1	1	primary	farmer	for greater than 2	above 2	2	0	1	1	1	1	1	1	1	4	1	1	0	yes	together with humans	river	>30 minutes	1	0	1	2		No	1	yes	No	1	2	1	1	1	1	0	0	0	1	covered pit latrine	1	0
509	zeboye	3	0	1	1	1	can not read and write	farmer	for greater than 2	above 2	2	0	1	1	1	1	1	1	0	0	1	0	0	yes	together with humans	river	>30 minutes	0	0	2			No	1	yes	yes	1	2	0	0	0	0	1	1	1	0		0	0
479	gono	2	0	1	1	1	can not read and write	farmer	1 0r 2	above 2	1	1	1	1	1	1	1	1	0	0	1	0	0	yes	together with humans	river	>30 minutes	1	0	1	2		No	1	yes	yes	1	2	0	1	1	1	1	1	1	0		0	0
534	zeboye	3	0	1	0	2	read and write only	housewife	for greater than 2	above 2	1	0	1	1	1	1	1	1	0	0	1	0	0	yes	together with humans	river	>30 minutes	1	0	2			No	1	yes	yes	1	2	0	0	0	0	1	1	1	0		0	0
501	zeboye	1	0	1	1	4	read and write only	farmer	1 0r 2	above 2	1	0	1	1	1	1	1	1	0	0	1	0	0	yes	together with humans	river	>30 minutes	1	0	2			No	1	yes	yes	2	2	0	0	0	0	0	0	0	0		0	0
206	aruta	2	0	1	1	3	can not read and write	farmer	1 0r 2	above 2	1	0	1	1	1	1	1	1	0	0	0	0	0	yes	together with humans	river	>30 minutes	0	0	2			No	1	yes	No	2	2	0	1	1	0	1	0	0	0		0	0
93	zeboye	1	0	1	1	4	seconday	farmer	1 0r 2	1 or 2	1	0	1	1	1	1	1	1	0	0	1	0	0	yes	together with humans	river	>30 minutes	0	0	2			No	1	yes	yes	2	2	0	1	1	1	0	1	1	0		0	0
604	melat	3	0	1	1	2	primary	housewife	for greater than 2	above 2	2	0	1	1	1	1	1	0	1	4	1	1	1	yes	together with humans	river	>30 minutes	1	0	1	2		No	1	yes	No	1	2	0	1	1	0	1	1	1	1	covered pit latrine	1	0
193	aruta	2	0	1	1	1	primary	farmer	1 0r 2	above 2	1	0	0	1	1	1	1	1	1	4	0	0	0	yes	together with humans	river	>30 minutes	1	0	1	2		No	1	yes	No	1	2	0	1	1	1	0	0	0	1	uncovered pit latrine	1	0
67	zeboye	3	0	1	1	5	college and above	government employed	for greater than 2	above 2	1	0	1	1	1	1	1	1	1	4	1	1	0	yes	together with humans	river	>30 minutes	1	0	1	2		No	1	yes	yes	1	2	0	1	1	1	1	0	1	1	covered pit latrine	1	0
19	andabet	3	1	1	1	1	can not read and write	farmer	1 0r 2	above 2	2	0	0	1	1	1	0	0	1	4	0	1	0	No	in the separate place	household tap	less than or equal to30 minute	1	2	1	2	1	No	2	yes	No	2	2	0	1	1	1	0	0	0	1	uncovered pit latrine	0	0
583	jara	2	1	1	0	4	primary	government employed	1 0r 2	above 2	1	0	0	1	1	1	0	0	1	4	0	1	1	yes	together with humans	household tap	less than or equal to30 minute	1	0	1	2		No	1	yes	No	1	2	0	1	1	0	1	1	0	1	covered pit latrine	1	0
415	andabet	3	1	1	1	1	read and write only	farmer	1 0r 2	1 or 2	1	1	0	1	1	1	1	1	1	4	1	1	0	yes	together with humans	household tap	less than or equal to30 minute	1	0	1	2		No	1	yes	yes	1	2	0	1	1	1	1	1	0	1	covered pit latrine	1	0
449	melat	3	0	1	1	1	read and write only	merchant	1 0r 2	1 or 2	1	0	1	1	1	1	1	0	1	4	1	1	0	yes	together with humans	river	>30 minutes	1	0	1	2		No	1	yes	No	1	2	0	1	1	0	1	1	0	1	covered pit latrine	1	0
608	melat	3	0	1	0	1	can not read and write	housewife	for greater than 2	above 2	1	0	1	1	1	1	1	1	1	4	1	1	1	yes	together with humans	river	>30 minutes	1	0	1	2		No	1	yes	No	2	2	0	1	1	1	1	0	0	1	covered pit latrine	1	0
213	melat	1	0	2	0	4	read and write only	farmer	1 0r 2	1 or 2	2	0	1	1	1	1	1	0	1	4	1	0	0	yes	in the separate place	river	>30 minutes	1	0	1	2		No	1	yes	No	2	2	1	0	0	0	1	0	0	1	uncovered pit latrine	1	0
135	gono	2	0	1	1	2	read and write only	farmer	1 0r 2	1 or 2	1	0	1	1	1	1	1	1	1	4	1	1	1	yes	together with humans	river	>30 minutes	1	0	1	1		yes	1	No	No	1	2	0	1	1	1	0	0	1	1	uncovered pit latrine	1	0
52	andabet	2	1	1	1	1	primary	daily laborer	1 0r 2	above 2	2	1	0	1	1	1	0	1	0	0	0	0	1	No	in the separate place	household tap	less than or equal to30 minute	0	2	2		2	No	1	yes	yes	2	2	0	0	1	1	0	0	0	0		0	0
519	zeboye	3	0	1	0	2	read and write only	government employed	for greater than 2	above 2	1	0	1	1	1	1	1	1	1	4	1	1	0	yes	together with humans	river	>30 minutes	0	0	1	2		No	1	yes	yes	1	2	0	0	0	0	0	0	0	1	covered pit latrine	1	0
619	melat	3	0	1	0	2	primary	housewife	for greater than 2	1 or 2	2	0	1	1	1	1	0	1	0	0	1	0	0	yes	together with humans	river	>30 minutes	1	0	2			No	1	yes	No	1	2	0	1	1	1	1	0	0	0		0	0
54	andabet	2	1	1	1	1	primary	daily laborer	1 0r 2	above 2	2	0	0	1	1	1	1	1	1	4	0	1	1	No	in the separate place	household tap	less than or equal to30 minute	0	2	1	2	2	No	1	yes	yes	2	2	0	1	1	1	0	0	0	1	covered pit latrine	1	0
494	zeboye	3	0	1	1	1	can not read and write	farmer	1 0r 2	above 2	1	0	1	1	1	1	1	1	1	4	1	1	1	yes	together with humans	river	>30 minutes	0	0	1	2		No	1	yes	yes	1	2	0	0	0	0	0	0	1	1	covered pit latrine	1	0
148	gono	2	0	1	1	3	read and write only	farmer	1 0r 2	above 2	1	0	1	1	1	1	1	0	1	4	0	1	0	yes	together with humans	river	>30 minutes	1	0	1	2		No	1	yes	No	2	2	0	1	1	1	0	0	0	1	covered pit latrine	1	0
321	jara	3	1	2	1	3	seconday	merchant	1 0r 2	above 2	1	0	1	1	1	1	1	1	1	4	1	0	1	No	in the separate place	household tap	less than or equal to30 minute	1	0	1	2		No	1	yes	No	1	2	0	1	1	1	0	1	0	1	covered pit latrine	1	0
238	melat	2	1	1	1	1	can not read and write	farmer	1 0r 2	above 2	1	0	0	1	1	1	0	1	0	0	0	0	0	yes	together with humans	river	>30 minutes	1	0	2			No	1	yes	No	1	2	0	1	1	1	1	1	0	0		0	0
535	zeboye	2	0	1	0	3	primary	housewife	for greater than 2	above 2	2	0	1	1	1	1	1	1	1	4	1	1	0	yes	together with humans	river	>30 minutes	0	0	1	2		No	1	yes	yes	1	2	0	0	0	0	1	1	1	1	covered pit latrine	1	0
456	gono	3	0	1	0	3	read and write only	housewife	1 0r 2	above 2	2	1	1	1	1	1	1	0	0	0	1	0	0	No	in the separate place	river	>30 minutes	1	0	2			No	1	yes	yes	1	2	0	1	1	1	1	1	1	0	covered pit latrine	0	0
145	gono	2	0	1	1	1	can not read and write	farmer	1 0r 2	above 2	2	0	1	1	1	1	1	1	0	0	0	0	0	yes	together with humans	river	>30 minutes	1	0	2			yes	1	yes	yes	2	2	0	1	1	1	1	1	1	0		0	0
249	melat	3	1	1	1	1	can not read and write	farmer	1 0r 2	1 or 2	2	0	1	1	1	1	1	0	0	0	0	0	0	yes	together with humans	river	>30 minutes	0	0	2			No	1	yes	No	1	2	0	1	1	0	1	0	0	0		0	0
420	andabet	2	1	2	1	1	read and write only	housewife	1 0r 2	above 2	2	1	0	1	1	1	1	0	1	4	0	1	0	yes	together with humans	household tap	less than or equal to30 minute	1	0	1	2		No	1	yes	yes	1	2	0	1	1	1	0	0	0	1	covered pit latrine	1	0
100	zeboye	2	0	1	1	5	college and above	government employed	for greater than 2	above 2	1	0	1	1	1	1	1	1	1	4	1	1	0	yes	together with humans	river	>30 minutes	1	0	1	2		No	1	yes	yes	2	2	0	1	1	1	0	0	0	1	covered pit latrine	0	0
65	zeboye	2	0	1	1	1	can not read and write	farmer	for greater than 2	above 2	2	0	1	1	1	1	1	1	1	4	1	1	0	yes	together with humans	river	>30 minutes	0	0	1	2		No	1	yes	yes	2	2	1	1	1	0	0	0	0	1	covered pit latrine	0	0
205	aruta	2	0	1	1	1	can not read and write	farmer	1 0r 2	above 2	2	0	1	1	1	1	1	0	1	4	1	1	1	yes	together with humans	river	>30 minutes	1	0	1	2		No	1	yes	No	2	2	0	1	1	0	1	0	0	1	covered pit latrine	1	0
116	gono	3	0	1	0	1	primary	farmer	1 0r 2	above 2	1	1	0	1	1	1	1	0	0	0	0	0	0	yes	together with humans	river	>30 minutes	1	0	2		1	No	1	yes	yes	1	2	1	1	1	1	1	0	0	0		0	0
62	zeboye	1	0	1	1	4	can not read and write	farmer	1 0r 2	above 2	1	0	1	1	1	1	1	1	1	4	1	1	0	yes	together with humans	river	>30 minutes	0	0	1	2		No	1	yes	yes	2	2	0	0	1	1	0	0	0	1	uncovered pit latrine	1	0
178	aruta	3	0	1	1	1	read and write only	farmer	1 0r 2	above 2	2	0	1	1	1	1	1	1	1	4	1	1	0	yes	together with humans	river	>30 minutes	0	0	1	2		No	1	yes	No	1	2	0	1	1	0	1	0	0	1	covered pit latrine	1	0
154	gono	2	0	1	1	2	primary	farmer	1 0r 2	above 2	2	1	0	1	1	1	0	1	1	4	0	1	0	yes	together with humans	river	>30 minutes	1	0	1	2		yes	1	yes	No	2	2	0	1	1	1	0	0	0	1	covered pit latrine	0	0
425	melat	3	0	1	1	1	can not read and write	farmer	1 0r 2	above 2	1	0	1	1	1	1	1	1	0	0	0	0	0	yes	together with humans	river	>30 minutes	1	0	2	2		No	1	yes	No	2	2	1	1	1	0	1	1	1	0		0	0
515	zeboye	3	0	1	1	1	can not read and write	farmer	1 0r 2	above 2	1	0	1	1	1	1	1	1	1	4	1	1	0	yes	together with humans	river	>30 minutes	1	0	1	2		No	1	yes	yes	1	2	0	0	0	0	1	1	1	1	covered pit latrine	1	0
215	melat	1	0	1	1	3	can not read and write	farmer	1 0r 2	above 2	1	0	1	1	1	1	1	1	1	1	0	1	0	yes	together with humans	river	>30 minutes	1	0	1	2		No	1	yes	No	2	2	0	1	1	1	1	0	1	1	uncovered pit latrine	1	0
70	zeboye	2	0	1	0	1	primary	farmer	1 0r 2	above 2	2	0	1	1	1	1	1	1	1	4	1	1	0	yes	together with humans	river	>30 minutes	1	0	1	2		No	1	yes	yes	2	2	0	1	1	0	0	1	1	1	uncovered pit latrine	1	0
242	melat	2	0	1	1	1	can not read and write	farmer	1 0r 2	above 2	2	0	1	1	1	1	1	1	0	0	1	0	0	yes	together with humans	river	>30 minutes	1	0	2			No	1	yes	No	1	2	0	1	1	0	0	0	0	0		0	0
493	zeboye	2	1	1	1	1	can not read and write	farmer	1 0r 2	above 2	2	0	1	1	1	1	1	1	1	4	1	1	1	yes	together with humans	river	>30 minutes	0	0	1	2		No	1	yes	yes	1	2	0	0	0	0	1	1	1	1	covered pit latrine	1	0
438	melat	2	0	1	1	3	primary	farmer	1 0r 2	1 or 2	2	0	1	1	1	1	1	1	0	0	1	0	0	yes	together with humans	river	>30 minutes	1	0	2			No	1	yes	No	2	2	1	1	1	1	1	0	0	0		0	0
536	zeboye	3	0	1	0	1	can not read and write	housewife	for greater than 2	above 2	1	0	1	1	1	1	1	1	1	4	1	1	0	yes	together with humans	river	>30 minutes	1	0	1	2		No	1	yes	yes	2	2	0	0	0	0	0	0	0	1	covered pit latrine	1	0
147	gono	3	0	1	1	1	can not read and write	farmer	1 0r 2	1 or 2	1	1	0	1	1	1	1	0	1	4	1	1	0	yes	together with humans	river	>30 minutes	1	0	1	2		No	1	yes	No	1	2	0	1	1	1	1	0	1	1	covered pit latrine	1	0
586	jara	3	1	1	0	4	seconday	merchant	1 0r 2	above 2	1	0	0	1	1	1	1	1	1	4	1	1	1	yes	together with humans	household tap	less than or equal to30 minute	1	0	1	2		No	1	yes	No	2	2	0	1	1	0	1	1	0	1	covered pit latrine	1	0
423	melat	3	0	1	0	3	seconday	housewife	for greater than 2	1 or 2	1	0	1	1	1	1	1	1	1	4	0	1	0	yes	together with humans	river	>30 minutes	1	0	1	2		No	1	yes	No	1	2	0	1	0	1	1	1	0	1	covered pit latrine	1	0
208	aruta	2	0	1	1	1	can not read and write	farmer	1 0r 2	1 or 2	2	0	1	1	1	1	1	1	1	4	0	1	0	yes	together with humans	river	>30 minutes	0	0	1	2		No	1	yes	No	2	2	0	1	1	0	0	1	1	1	covered pit latrine	1	0
63	zeboye	2	0	1	1	1	seconday	farmer	for greater than 2	1 or 2	1	0	1	1	1	1	1	1	1	4	1	1	0	No	in the separate place	river	>30 minutes	0	0	1	2		No	1	yes	yes	2	2	0	1	1	0	0	0	0	1	uncovered pit latrine	1	0
492	gono	2	0	1	1	1	can not read and write	farmer	1 0r 2	above 2	2	0	1	1	1	1	1	1	1	4	1	1	1	yes	together with humans	river	>30 minutes	1	0	1	2		No	1	yes	yes	1	2	0	0	0	0	1	1	1	1	covered pit latrine	1	0
337	jara	1	1	1	1	4	seconday	merchant	1 0r 2	above 2	2	1	1	1	1	1	1	0	1	4	1	1	0	No	in the separate place	household tap	less than or equal to30 minute	1	0	1	2		No	1	yes	No	2	2	0	1	1	1	1	1	0	1	covered pit latrine	1	0
324	jara	2	1	1	1	1	primary	farmer	for greater than 2	above 2	1	0	1	1	1	1	1	0	1	4	0	1	1	No	in the separate place	household tap	less than or equal to30 minute	1	0	1	2		yes	1	yes	No	1	2	0	1	1	0	1	0	0	1	covered pit latrine	1	0
488	gono	2	0	1	1	2	read and write only	farmer	1 0r 2	above 2	2	1	0	1	1	1	1	0	0	0	1	0	1	yes	together with humans	river	>30 minutes	1	0	2			yes	1	yes	yes	2	2	0	1	1	1	1	1	1	0		0	0
237	melat	3	0	1	1	1	can not read and write	farmer	1 0r 2	above 2	2	0	0	1	1	1	1	1	0	0	0	0	0	yes	together with humans	river	>30 minutes	1	0	2			No	1	yes	No	1	2	0	1	1	1	0	0	0	0		0	0
426	melat	1	1	1	1	3	read and write only	farmer	1 0r 2	above 2	2	0	1	1	1	1	0	1	1	4	1	1	0	yes	together with humans	river	>30 minutes	1	0	1	2		No	1	yes	No	2	2	1	1	1	0	1	1	0	1	covered pit latrine	0	0
421	melat	3	0	1	1	1	can not read and write	farmer	for greater than 2	above 2	1	0	1	1	1	1	1	1	1	4	1	1	0	yes	together with humans	river	>30 minutes	1	0	1	2		No	1	yes	No	2	2	0	1	1	0	1	1	0	1	covered pit latrine	1	0
605	melat	3	0	1	0	1	can not read and write	housewife	for greater than 2	above 2	2	0	1	1	1	1	1	1	1	4	1	1	1	yes	together with humans	river	>30 minutes	1	0	1	2		No	1	yes	No	1	2	0	1	1	0	1	1	0	1	covered pit latrine	1	0
186	aruta	3	0	1	1	1	can not read and write	farmer	1 0r 2	1 or 2	2	0	0	1	1	1	1	1	1	4	0	1	0	yes	together with humans	river	>30 minutes	1	0	1	1		No	1	yes	No	1	2	0	1	1	0	1	0	0	1	uncovered pit latrine	1	0
106	zeboye	2	0	1	1	4	can not read and write	farmer	for greater than 2	above 2	1	0	1	1	1	1	1	1	1	4	1	0	0	yes	together with humans	river	>30 minutes	1	0	1	2		No	1	yes	yes	1	2	0	1	1	0	1	1	1	1	uncovered pit latrine	0	0
463	gono	3	0	1	0	2	primary	housewife	for greater than 2	above 2	2	1	1	1	1	1	1	0	0	0	1	0	0	yes	together with humans	river	>30 minutes	1	0	2			No	1	yes	yes	2	2	0	1	1	1	1	1	1	0		0	0
422	melat	2	0	1	1	3	primary	farmer	1 0r 2	above 2	2	0	1	1	1	1	1	0	0	0	1	0	0	yes	together with humans	river	>30 minutes	1	0	1	2		No	1	yes	No	2	2	1	1	1	0	1	1	0	0		0	0
265	jara	2	1	1	1	1	primary	farmer	1 0r 2	above 2	1	0	0	1	1	1	1	1	1	4	0	1	1	yes	together with humans	household tap	less than or equal to30 minute	1	0	1	2		No	1	yes	No	2	2	0	1	1	0	1	1	0	1	covered pit latrine	1	0
611	melat	3	0	1	0	3	primary	housewife	for greater than 2	above 2	2	0	1	1	1	1	1	1	0	0	1	0	0	yes	together with humans	river	>30 minutes	1	0	2			No	1	yes	No	1	2	0	1	1	1	1	1	0	0		0	0
181	aruta	2	0	1	1	1	can not read and write	farmer	1 0r 2	above 2	1	0	1	1	1	1	1	1	0	0	1	0	0	yes	together with humans	river	>30 minutes	1	0	2			No	1	yes	No	2	2	0	1	0	0	0	1	0	0		0	0
473	gono	2	1	1	1	1	read and write only	farmer	1 0r 2	above 2	1	1	1	1	1	1	1	0	0	0	1	0	1	yes	together with humans	river	>30 minutes	1	0	2		2	No	1	yes	yes	2	2	0	1	1	1	1	1	1	0		0	0
254	melat	3	0	1	1	1	can not read and write	farmer	1 0r 2	above 2	2	0	1	1	1	1	1	1	0	0	1	0	0	yes	together with humans	river	>30 minutes	1	0	2			No	1	yes	No	1	2	0	1	1	1	1	0	0	0		0	0
545	zeboye	3	1	1	1	1	primary	housewife	for greater than 2	above 2	2	1	0	1	1	0	0	1	0	0	0	0	0	No	in the separate place	river	>30 minutes	1	0	2			No	1	yes	No	1	2	0	0	0	0	0	0	0	0		0	0
170	aruta	1	1	1	1	1	seconday	farmer	1 0r 2	1 or 2	1	0	1	1	1	1	1	1	1	4	1	1	0	yes	together with humans	river	>30 minutes	0	0	1	2		No	1	yes	No	2	2	0	1	1	1	1	0	0	1	covered pit latrine	1	0
43	andabet	3	1	1	0	1	college and above	housewife	1 0r 2	above 2	2	1	1	1	1	1	1	0	1	0	1	0	1	yes	in the separate place	household tap	less than or equal to30 minute	0	2	1	1	2	No	1	yes	yes	2	2	0	1	1	1	0	0	0	1	covered pit latrine	0	0
179	aruta	1	1	1	1	1	read and write only	farmer	1 0r 2	above 2	1	0	0	1	1	1	1	1	1	4	0	1	0	No	in the separate place	river	>30 minutes	0	0	1	2		No	1	yes	No	2	2	0	1	1	0	1	0	0	1	covered pit latrine	1	0
203	aruta	2	1	1	1	1	can not read and write	farmer	1 0r 2	above 2	2	1	1	1	1	1	1	1	1	4	1	1	0	yes	together with humans	river	>30 minutes	0	0	1	2		No	1	yes	No	1	2	0	0	1	0	1	0	0	1	uncovered pit latrine	0	0
90	zeboye	1	0	1	1	1	can not read and write	farmer	1 0r 2	1 or 2	1	0	1	1	1	1	1	1	1	0	1	1	0	yes	together with humans	river	>30 minutes	0	0	1	2		No	1	yes	yes	1	2	0	1	1	1	0	0	0	0		0	0
231	melat	2	0	1	1	4	primary	farmer	1 0r 2	above 2	2	0	1	1	1	1	1	1	1	4	0	1	0	yes	together with humans	river	>30 minutes	1	0	1	2		No	1	yes	No	2	2	0	1	1	1	1	1	0	1	covered pit latrine	1	0
418	andabet	3	1	1	0	1	can not read and write	farmer	1 0r 2	1 or 2	1	0	0	1	1	0	0	1	0	0	0	0	0	yes	together with humans	household tap	less than or equal to30 minute	1	0	2	2		No	1	yes	yes	2	2	0	0	0	0	0	0	0	0		0	0
506	zeboye	2	1	1	1	2	read and write only	farmer	for greater than 2	above 2	2	0	1	1	1	1	1	1	0	0	1	0	0	yes	together with humans	river	>30 minutes	1	0	2			No	1	yes	yes	2	2	0	0	0	0	1	1	1	0		0	0
525	zeboye	3	0	1	0	3	seconday	merchant	1 0r 2	above 2	2	0	1	1	1	1	1	1	0	0	1	0	0	yes	together with humans	river	>30 minutes	1	0	2			No	1	yes	yes	2	2	0	0	0	0	1	1	1	0		0	0
260	jara	3	1	1	1	3	seconday	merchant	1 0r 2	above 2	1	0	1	1	1	1	1	1	1	4	1	1	1	No	in the separate place	household tap	less than or equal to30 minute	1	0	1	2		No	1	yes	No	1	2	1	1	1	0	1	1	0	1	covered pit latrine	1	0
299	jara	2	1	1	1	3	primary	farmer	1 0r 2	1 or 2	2	0	0	1	1	1	1	1	1	4	1	1	1	yes	together with humans	household tap	less than or equal to30 minute	0	0	1	2		No	1	yes	No	2	2	0	1	1	0	1	1	0	1	covered pit latrine	1	0
191	aruta	1	0	1	1	3	primary	farmer	1 0r 2	above 2	2	0	1	1	1	1	1	1	1	4	1	1	0	yes	together with humans	river	>30 minutes	1	0	1	2		No	1	yes	No	2	2	0	1	1	0	1	0	0	1	covered pit latrine	1	0
512	zeboye	2	1	1	0	2	can not read and write	farmer	1 0r 2	above 2	1	0	1	1	1	1	1	1	1	4	1	1	0	yes	together with humans	river	>30 minutes	1	0	1	2		No	1	yes	yes	2	2	0	0	0	0	1	1	1	1	covered pit latrine	1	0
329	jara	1	1	1	1	1	primary	merchant	1 0r 2	above 2	2	0	1	1	1	1	1	1	1	4	1	1	1	yes	together with humans	household tap	less than or equal to30 minute	1	0	1	2		No	1	yes	No	2	2	0	1	1	0	1	0	0	1	covered pit latrine	1	0
150	gono	2	0	1	1	2	read and write only	farmer	1 0r 2	above 2	2	1	0	1	1	1	0	0	1	4	0	1	0	yes	together with humans	river	>30 minutes	1	0	1	2		No	1	yes	yes	2	2	0	1	1	1	1	0	0	1	covered pit latrine	1	0
496	zeboye	1	0	1	1	4	read and write only	farmer	1 0r 2	above 2	2	0	1	1	1	1	1	1	0	0	1	0	0	yes	together with humans	river	>30 minutes	1	0	2			No	1	yes	yes	2	2	0	0	0	0	0	0	0	0		0	0
161	aruta	3	0	1	1	1	can not read and write	farmer	1 0r 2	1 or 2	2	0	0	1	1	1	0	0	1	4	0	1	0	yes	together with humans	river	>30 minutes	0	0	1	2		No	1	yes	No	1	2	0	1	1	0	0	0	1	1	covered pit latrine	1	0
526	zeboye	2	0	2	0	3	primary	merchant	for greater than 2	above 2	2	0	1	1	1	1	1	1	0	0	1	0	0	yes	together with humans	river	>30 minutes	1	0	2			No	1	yes	yes	2	2	0	0	0	0	0	0	0	0		0	0
513	zeboye	3	1	1	1	4	seconday	merchant	1 0r 2	1 or 2	2	0	1	1	1	1	1	1	1	4	1	1	0	yes	together with humans	river	>30 minutes	1	0	1	2		No	1	yes	yes	2	2	0	0	0	0	0	0	0	1	covered pit latrine	1	0
595	jara	3	1	1	0	3	primary	daily laborer	for greater than 2	above 2	1	0	1	1	1	1	1	1	1	4	0	1	1	No	in the separate place	household tap	less than or equal to30 minute	0	0	1	2		No	1	yes	No	1	2	0	1	1	0	1	1	0	1	covered pit latrine	1	0
226	melat	1	0	1	1	4	primary	farmer	1 0r 2	above 2	1	0	1	1	1	1	1	0	1	4	1	1	0	No	in the separate place	river	>30 minutes	1	0	1	2		No	1	yes	No	2	2	0	1	1	1	0	0	0	1	covered pit latrine	1	0
216	melat	2	0	1	1	1	can not read and write	farmer	1 0r 2	above 2	1	0	1	1	1	1	1	0	1	4	1	1	0	yes	together with humans	river	>30 minutes	1	0	1	2		No	1	yes	No	1	2	0	0	0	0	0	0	0	1	covered pit latrine	1	0
504	zeboye	2	0	1	1	1	seconday	farmer	for greater than 2	1 or 2	2	0	1	1	1	1	1	1	1	0	1	1	0	yes	together with humans	river	>30 minutes	1	0	1	2		No	1	yes	yes	1	2	0	1	1	1	1	0	0	0		0	0
554	jara	3	1	1	0	2	seconday	housewife	1 0r 2	above 2	2	0	0	1	1	1	1	1	1	4	1	1	1	yes	together with humans	household tap	less than or equal to30 minute	1	0	1	2		No	1	yes	No	2	2	0	1	1	0	1	1	0	1	covered pit latrine	1	0
29	andabet	1	1	1	1	3	primary	farmer	1 0r 2	above 2	1	0	0	1	1	1	1	1	0	0	0	0	0	No	in the separate place	household tap	less than or equal to30 minute	0	2	2		2	No	1	yes	No	2	2	0	1	1	1	0	0	1	0		0	0
468	gono	2	0	1	0	1	can not read and write	housewife	1 0r 2	above 2	1	1	0	1	1	1	1	0	0	0	1	0	1	yes	together with humans	river	>30 minutes	1	1	2			yes	1	yes	yes	1	2	0	1	1	1	1	1	1	0		0	0
185	aruta	1	0	1	1	4	can not read and write	farmer	1 0r 2	above 2	1	0	1	1	1	1	1	1	1	4	0	1	0	yes	together with humans	river	>30 minutes	1	0	1	2		No	1	yes	No	2	2	0	1	1	0	1	0	0	1	covered pit latrine	1	0
258	melat	2	0	1	1	3	read and write only	farmer	1 0r 2	1 or 2	1	0	1	1	1	1	1	1	1	4	1	1	0	yes	together with humans	river	>30 minutes	1	0	1	2		No	1	yes	No	2	2	0	1	1	0	1	1	0	1	covered pit latrine	1	0
240	melat	2	0	1	1	1	can not read and write	farmer	1 0r 2	1 or 2	1	0	0	1	1	1	1	1	0	0	0	0	0	yes	together with humans	river	>30 minutes	1	0	2			No	1	yes	No	1	2	0	1	1	1	1	0	0	0		0	0
204	aruta	1	1	1	1	3	can not read and write	farmer	1 0r 2	above 2	2	0	1	1	1	1	1	1	1	4	0	1	0	yes	together with humans	river	>30 minutes	1	0	1	2		No	1	yes	No	2	2	0	1	1	1	1	0	0	1	covered pit latrine	1	0
450	melat	3	0	1	1	1	read and write only	farmer	1 0r 2	above 2	1	0	1	1	1	1	1	1	1	4	1	1	1	yes	together with humans	river	>30 minutes	1	0	2			No	1	yes	No	1	2	0	1	1	1	1	0	0	1	covered pit latrine	1	0
239	melat	1	0	1	1	1	read and write only	farmer	1 0r 2	above 2	1	0	1	1	1	1	1	0	0	0	1	0	0	yes	together with humans	river	>30 minutes	0	0	2			No	1	yes	No	2	2	1	1	1	0	1	1	0	0		0	0
531	zeboye	3	0	1	0	1	can not read and write	housewife	for greater than 2	above 2	1	0	1	1	1	1	1	1	0	0	1	0	0	yes	together with humans	river	>30 minutes	1	0	2			No	1	yes	yes	2	2	0	0	0	0	1	1	1	0		0	0
391	andabet	3	1	2	0	2	can not read and write	housewife	1 0r 2	1 or 2	1	1	0	1	1	0	0	1	1	4	0	1	1	yes	together with humans	household tap	less than or equal to30 minute	0	0	1	2		No	1	yes	yes	1	2	1	1	1	1	1	1	1	1	covered pit latrine	1	0
85	zeboye	2	0	1	1	1	seconday	farmer	for greater than 2	above 2	2	0	1	1	1	1	1	1	0	0	1	0	0	yes	together with humans	river	>30 minutes	1	0	2			No	1	yes	yes	2	2	0	1	1	0	0	1	0	0		0	0
157	gono	2	0	1	1	1	read and write only	farmer	for greater than 2	above 2	2	1	1	1	1	1	1	1	0	0	0	0	0	yes	together with humans	river	>30 minutes	1	0	2			No	1	yes	No	1	2	0	1	1	1	0	1	0	0		0	0
423	melat	3	0	1	1	1	read and write only	farmer	1 0r 2	1 or 2	2	0	0	1	1	1	1	1	0	0	1	0	0	yes	together with humans	river	>30 minutes	1	0	1	2		No	1	yes	No	2	2	0	1	1	0	1	1	0	0		0	0
543	zeboye	2	0	1	0	2	read and write only	farmer	for greater than 2	1 or 2	2	1	0	1	1	0	0	1	0	0	0	0	0	yes	together with humans	river	less than or equal to30 minute	1	2	2			No	1	yes	yes	1	2	0	0	0	0	0	0	0	0		0	0
149	gono	2	0	1	1	1	can not read and write	farmer	1 0r 2	above 2	1	0	0	1	1	1	0	0	1	4	0	1	0	yes	together with humans	river	>30 minutes	1	0	1	2		No	1	yes	No	2	2	0	1	1	1	1	0	1	1	covered pit latrine	1	0
331	jara	3	1	1	1	1	can not read and write	farmer	1 0r 2	above 2	2	0	0	1	1	1	1	1	1	4	1	1	1	No	in the separate place	household tap	less than or equal to30 minute	1	0	1	2		No	1	yes	No	1	2	0	1	0	1	1	0	0	1	covered pit latrine	1	0
476	gono	2	0	1	1	1	can not read and write	farmer	1 0r 2	1 or 2	1	1	1	1	1	1	1	0	0	0	1	0	0	No	in the separate place	river	>30 minutes	1	0	2			No	1	yes	yes	1	2	0	1	1	1	0	0	0	0		0	0
511	zeboye	2	0	1	1	2	read and write only	farmer	1 0r 2	above 2	2	0	1	1	1	1	1	1	1	4	1	1	0	yes	together with humans	river	>30 minutes	1	0	1	2		No	1	yes	yes	2	2	0	0	0	0	0	0	0	1	covered pit latrine	1	0
624	melat	3	0	1	0	2	read and write only	housewife	for greater than 2	above 2	2	0	0	1	1	1	1	1	0	0	1	0	0	yes	together with humans	river	>30 minutes	1	0	2			No	1	yes	No	2	2	1	1	1	0	1	1	0	0		0	0
453	gono	2	0	1	0	2	read and write only	housewife	for greater than 2	above 2	2	1	1	1	1	1	1	0	0	0	1	0	0	yes	together with humans	river	>30 minutes	1	0	2			No	1	yes	yes	2	2	0	1	1	1	1	1	1	0		0	0
250	melat	2	0	1	1	1	can not read and write	farmer	1 0r 2	above 2	1	0	0	1	1	1	1	1	0	0	0	0	0	yes	together with humans	river	>30 minutes	1	0	2			No	1	yes	No	1	2	0	1	1	1	1	1	1	0		0	0
253	melat	1	0	1	1	3	primary	farmer	1 0r 2	above 2	1	0	1	1	1	1	1	1	0	0	1	0	0	yes	together with humans	river	>30 minutes	1	0	2			No	1	yes	No	2	2	0	1	1	0	1	0	0	0		0	0
207	aruta	1	0	1	1	4	primary	farmer	1 0r 2	above 2	1	0	1	1	1	1	1	1	0	0	1	0	0	yes	together with humans	river	>30 minutes	1	0	2			No	1	yes	No	2	2	0	1	1	0	0	0	0	0		0	0
441	melat	3	0	1	1	1	can not read and write	farmer	1 0r 2	above 2	2	0	1	1	1	1	1	1	0	0	1	0	0	yes	together with humans	river	>30 minutes	1	0	2			No	1	yes	No	1	2	0	1	1	0	1	0	0	0		0	0
540	zeboye	3	0	1	0	2	read and write only	housewife	for greater than 2	above 2	2	0	1	1	1	1	1	1	1	4	1	1	0	yes	together with humans	river	>30 minutes	1	0	1	2	1	No	1	yes	yes	1	2	0	0	0	0	1	1	1	1	covered pit latrine	1	0
474	gono	2	0	1	1	1	can not read and write	farmer	1 0r 2	1 or 2	2	1	0	1	1	1	1	0	1	4	1	1	1	yes	together with humans	river	>30 minutes	1	0	1	2		No	1	yes	yes	2	2	0	1	1	1	1	1	0	1	covered pit latrine	1	0
173	aruta	2	0	1	1	4	college and above	farmer	1 0r 2	above 2	2	0	1	1	1	1	1	1	0	0	1	0	0	yes	together with humans	river	>30 minutes	1	0	2			No	1	yes	No	2	2	0	1	1	1	0	1	0	0		0	0
251	melat	2	0	1	1	1	read and write only	farmer	1 0r 2	1 or 2	2	0	1	1	1	1	1	1	0	0	1	0	1	yes	together with humans	river	>30 minutes	1	0	2			No	1	yes	No	1	2	0	1	1	1	0	1	0	0		0	0
125	gono	2	0	1	1	1	can not read and write	farmer	1 0r 2	above 2	2	1	0	1	1	1	1	0	0	0	0	0	1	yes	together with humans	river	>30 minutes	1	0	2			No	1	yes	yes	1	2	0	1	1	1	0	0	0	0		0	0
184	aruta	3	0	1	1	1	can not read and write	farmer	1 0r 2	1 or 2	1	0	0	1	1	1	1	1	1	4	0	1	0	yes	together with humans	river	>30 minutes	1	0	1	2		No	1	yes	No	1	2	0	1	1	0	1	0	0	1	uncovered pit latrine	1	0
409	andabet	1	1	1	1	3	primary	housewife	1 0r 2	above 2	1	1	0	1	1	1	1	1	1	4	1	1	0	No	in the separate place	household tap	less than or equal to30 minute	1	0	1	2		yes	1	yes	yes	2	2	0	1	1	1	1	1	0	1	covered pit latrine	1	0
549	jara	2	1	2	0	2	primary	daily laborer	for greater than 2	above 2	2	0	1	1	1	1	1	1	1	4	0	1	1	No	in the separate place	river	less than or equal to30 minute	1	0	1	2		No	1	yes	No	1	2	0	1	1	0	1	1	0	1	covered pit latrine	1	0
252	melat	2	0	1	1	1	read and write only	farmer	1 0r 2	above 2	1	0	0	1	1	1	1	1	0	0	0	0	0	yes	together with humans	river	>30 minutes	0	0	2			No	1	yes	No	1	2	0	1	1	1	1	0	0	0		0	0
225	melat	1	0	1	1	3	primary	farmer	1 0r 2	above 2	2	0	0	1	1	1	1	1	1	0	1	1	0	No	in the separate place	river	>30 minutes	1	0	1	2		No	1	yes	No	2	2	0	1	1	1	1	1	1	0		0	0
123	gono	1	0	1	1	3	read and write only	farmer	1 0r 2	above 2	2	0	1	1	1	1	1	1	1	4	1	1	0	No	in the separate place	river	>30 minutes	1	0	1	2		No	1	yes	yes	2	2	0	1	1	0	0	1	0	1	covered pit latrine	1	0
199	aruta	2	0	1	1	1	primary	farmer	1 0r 2	above 2	1	0	0	1	1	1	0	1	1	4	0	1	0	yes	together with humans	river	>30 minutes	0	0	1	2		No	1	yes	No	2	2	0	1	1	0	1	0	0	1	covered pit latrine	1	0
211	melat	3	0	1	1	3	seconday	farmer	1 0r 2	above 2	2	0	0	1	1	1	1	1	1	4	1	1	0	yes	together with humans	river	>30 minutes	1	0	1	2		No	1	yes	No	2	2	0	1	1	1	0	1	0	1	covered pit latrine	1	0
75	zeboye	2	0	1	1	4	can not read and write	housewife	1 0r 2	above 2	2	0	1	1	1	1	1	1	1	4	0	1	0	yes	together with humans	river	>30 minutes	0	0	1	2		No	1	yes	yes	2	2	0	1	1	1	0	0	0	1	covered pit latrine	1	0
308	jara	2	1	2	1	1	read and write only	merchant	for greater than 2	above 2	1	0	1	1	1	1	1	1	1	4	1	1	1	No	in the separate place	household tap	less than or equal to30 minute	1	0	1	2		No	1	yes	No	1	2	0	1	1	0	1	1	0	1	covered pit latrine	1	0
201	aruta	3	0	1	1	1	can not read and write	farmer	for greater than 2	above 2	1	0	1	1	1	1	1	0	1	4	1	1	0	yes	together with humans	river	>30 minutes	1	0	1	2		No	1	yes	No	1	2	0	1	1	0	0	0	0	1	covered pit latrine	1	0
434	melat	3	1	1	1	1	can not read and write	farmer	1 0r 2	above 2	1	0	1	1	1	1	0	1	0	0	1	0	0	yes	together with humans	river	>30 minutes	1	0	2			No	1	yes	No	1	2	0	1	1	1	1	0	0	0		0	0
202	aruta	3	0	1	1	1	can not read and write	farmer	1 0r 2	above 2	2	0	0	1	1	0	0	1	1	4	0	1	0	yes	together with humans	river	>30 minutes	0	0	1	2		No	1	yes	No	1	2	0	1	1	1	0	0	0	1	covered pit latrine	1	0
256	melat	2	0	1	1	1	can not read and write	farmer	1 0r 2	1 or 2	2	0	0	1	1	1	1	1	0	0	1	0	0	yes	together with humans	river	>30 minutes	1	0	2			No	1	yes	No	1	2	0	1	1	1	1	0	0	0		0	0
529	zeboye	3	0	1	0	2	primary	housewife	for greater than 2	above 2	1	0	1	1	1	1	1	1	1	0	1	1	0	yes	together with humans	river	>30 minutes	1	0	1	2		No	1	yes	yes	1	2	0	1	1	1	1	1	1	0		0	0
103	zeboye	2	0	1	0	1	can not read and write	farmer	for greater than 2	1 or 2	2	1	1	1	1	1	1	1	1	4	1	1	0	yes	together with humans	river	>30 minutes	1	0	1	2		No	1	yes	yes	2	2	1	1	1	1	0	0	0	1	uncovered pit latrine	1	0
427	melat	1	0	1	1	3	primary	farmer	1 0r 2	above 2	2	0	1	1	1	1	1	1	0	0	0	0	0	yes	together with humans	river	>30 minutes	1	0	2			No	1	yes	No	2	2	0	1	1	0	1	0	0	0		0	0
196	aruta	3	0	1	1	1	can not read and write	farmer	1 0r 2	above 2	2	0	1	1	1	1	1	1	1	4	0	1	0	yes	together with humans	river	>30 minutes	1	0	1	2		No	1	yes	No	1	2	0	1	1	0	0	0	0	1	covered pit latrine	1	0
176	aruta	3	0	1	1	1	read and write only	farmer	1 0r 2	above 2	2	0	1	1	1	1	1	1	1	4	1	1	0	yes	together with humans	river	>30 minutes	1	0	1	2		No	1	yes	No	1	2	0	1	1	0	1	0	0	1	covered pit latrine	1	0
333	jara	2	1	1	1	3	seconday	farmer	1 0r 2	above 2	2	0	1	1	1	1	1	1	1	4	0	1	0	yes	together with humans	household tap	less than or equal to30 minute	1	0	1	2		No	1	yes	No	1	2	0	1	1	0	1	1	0	1	covered pit latrine	1	0
77	zeboye	2	0	1	1	4	read and write only	merchant	1 0r 2	1 or 2	1	0	1	1	1	1	1	1	0	0	1	0	0	No	in the separate place	river	>30 minutes	1	0	2			No	1	yes	yes	2	2	0	0	0	1	0	0	0	0		0	0
465	gono	3	0	1	0	1	read and write only	housewife	1 0r 2	1 or 2	1	1	0	1	1	1	0	0	0	0	1	0	0	yes	together with humans	river	>30 minutes	1	0	2			No	1	yes	yes	2	2	0	1	1	1	1	0	0	0		0	0
429	melat	2	0	1	1	1	can not read and write	farmer	1 0r 2	above 2	1	0	0	1	1	1	1	1	0	0	1	0	0	yes	together with humans	river	>30 minutes	1	0	2			No	1	yes	No	2	2	1	1	1	0	1	1	1	0		0	0
129	gono	3	0	1	1	1	can not read and write	farmer	1 0r 2	above 2	2	1	1	1	1	1	1	1	0	0	0	0	0	yes	together with humans	river	>30 minutes	1	0	2			No	1	yes	yes	2	2	0	1	0	1	1	0	1	0		0	0
528	zeboye	3	0	1	0	3	seconday	merchant	for greater than 2	above 2	1	0	1	1	1	1	1	1	1	4	1	1	0	yes	together with humans	river	>30 minutes	0	0	1	2		No	1	yes	yes	2	2	0	0	0	0	0	0	0	1	covered pit latrine	1	0
198	aruta	3	0	1	1	1	can not read and write	farmer	1 0r 2	above 2	2	0	1	1	1	1	1	1	1	4	1	1	0	yes	together with humans	river	>30 minutes	1	0	1	2		No	1	yes	No	1	2	0	1	1	0	1	0	0	1	uncovered pit latrine	1	0
246	melat	3	0	1	1	1	can not read and write	farmer	1 0r 2	above 2	1	0	1	1	1	1	1	0	0	0	0	0	0	yes	together with humans	river	>30 minutes	0	0	2			No	1	yes	No	1	2	0	1	1	0	1	0	0	0		0	0
84	zeboye	1	0	1	1	4	seconday	farmer	for greater than 2	above 2	1	0	1	1	1	1	1	1	1	0	1	1	0	yes	together with humans	river	>30 minutes	0	0	1	2		No	1	yes	yes	2	2	0	1	1	1	0	0	0	0		0	0
603	melat	3	0	1	0	1	can not read and write	housewife	for greater than 2	above 2	2	0	1	1	1	1	1	1	1	4	1	1	1	yes	together with humans	river	less than or equal to30 minute	0	1	2			No	1	yes	No	1	2	0	1	1	1	1	1	0	1	covered pit latrine	1	0
88	zeboye	2	0	1	1	4	seconday	farmer	for greater than 2	above 2	1	0	1	1	1	1	1	1	1	3	1	1	0	yes	together with humans	river	>30 minutes	1	0	1	2		No	1	yes	yes	2	2	0	1	1	1	0	0	0	1	uncovered pit latrine	1	0
228	melat	1	0	1	1	1	primary	government employed	1 0r 2	1 or 2	1	0	1	1	1	1	1	1	1	4	1	1	0	yes	together with humans	river	>30 minutes	1	0	1	2		No	1	yes	No	2	2	0	1	1	1	0	0	0	1	covered pit latrine	0	0
328	jara	2	1	1	1	3	primary	farmer	1 0r 2	above 2	2	0	1	1	1	1	1	1	1	4	0	1	1	yes	together with humans	household tap	less than or equal to30 minute	0	0	1	2		No	1	yes	No	2	2	0	1	1	1	1	0	0	1	covered pit latrine	1	0
507	zeboye	3	0	1	1	2	read and write only	farmer	for greater than 2	above 2	1	0	1	1	1	1	1	1	1	4	1	1	0	yes	together with humans	river	>30 minutes	1	0	1	2		No	1	yes	yes	1	2	0	0	0	0	0	0	0	1	covered pit latrine	1	0
622	melat	2	0	1	0	2	primary	housewife	1 0r 2	1 or 2	2	0	0	1	1	1	1	1	0	0	0	0	0	yes	together with humans	river	>30 minutes	1	0	2			No	1	yes	No	2	2	0	1	1	1	1	0	0	0		0	0
485	gono	2	0	1	1	1	can not read and write	farmer	1 0r 2	above 2	2	1	0	1	1	1	0	0	0	0	1	0	1	yes	together with humans	river	>30 minutes	1	0	2			No	1	yes	yes	2	2	0	1	1	1	1	0	0	0		0	0
131	gono	1	0	1	1	3	primary	farmer	1 0r 2	above 2	2	1	0	1	1	1	1	0	0	0	0	0	0	yes	together with humans	river	>30 minutes	1	0	2			No	1	yes	yes	2	2	0	1	1	1	1	0	1	0		0	0
524	zeboye	2	0	2	1	4	seconday	daily laborer	for greater than 2	above 2	1	0	1	1	1	1	1	1	0	0	1	0	0	yes	together with humans	river	>30 minutes	1	0	2			No	1	yes	No	2	2	0	1	1	0	0	0	0	0		0	0
130	gono	3	0	1	1	1	can not read and write	farmer	1 0r 2	above 2	1	1	0	1	0	1	1	1	1	4	1	1	0	yes	together with humans	river	>30 minutes	1	0	1	2		yes	1	yes	yes	2	2	1	1	1	1	0	1	1	1	covered pit latrine	0	0
618	melat	3	0	1	1	1	primary	merchant	for greater than 2	above 2	1	0	1	1	1	1	0	1	1	4	1	1	0	yes	together with humans	river	>30 minutes	1	0	1	2		No	1	yes	No	1	2	0	1	1	1	1	0	1	1	covered pit latrine	1	0
192	aruta	2	0	1	1	3	can not read and write	farmer	1 0r 2	1 or 2	1	0	1	1	1	1	1	1	1	4	1	1	1	yes	together with humans	river	>30 minutes	1	0	1	2		No	1	yes	No	2	2	0	1	1	0	1	0	0	1	uncovered pit latrine	1	0
[truncated: 14 more columns]
